# Supplementary material for: Factors associated with extubation time in coronary artery bypass grafting patients
Source: PeerJ. 2015 Dec 3;3:e1414. doi: 10.7717/peerj.1414 (PMC4671154; doi:10.7717/peerj.1414)
Supplement: Supplemental Information 1 [file peerj-03-1414-s001.zip]

Archive with 1 entries (1 files):
- CABG.dat
