# Supplementary material for: Factors associated with extubation time in coronary artery bypass grafting patients
Source: PeerJ. 2015 Dec 3;3:e1414. doi: 10.7717/peerj.1414 (PMC4671154; doi:10.7717/peerj.1414)
Supplement: Supplemental Information 1 [file peerj-03-1414-s001.zip › CABG.dat]

69	1	24.02	0	0	1	1	0	0	40	12	34.4	2.16	21	0	4.3	3	105	82	0	34	20	30	2500	1	1	75	0	0	0	581	150	1	36	0	0	96.6	1300	0	0	0	1.8	37	34.5	19
72	2	20.93	0	0	1	1	0	0	25	9	26	5.8	55	0	5.3	4.15	105	73	0	105	75	20	4000	1	1	83	0	0	0	428	50	1	31	2	1	65	60	0	0	0	2.2	37	31.6	9
72	2	23.43	0	0	0	0	0	0	50	9.9	28.9	1.1	49	1	4	3	63.3	80	1	85	50	100	2500	1	1	80	0	0	0	-9999	500	2	30	1	1	56.6	750	0	0	0	1.5	48	27.1	29.3
74	1	31.24	0	0	0	1	1	0	35	11	31.7	1.1	31	1	4.3	3.3	83	70	0	55	33	50	1500	0	1	80	1	0	0	-9999	30	1	34.3	2	1	78.3	450	0	0	0	.7	26	33.3	15.45
67	2	29.38	0	0	1	1	1	0	50	10.5	30	.8	17	0	5.3	4	87	73	0	81	35	500	2000	1	1	95	0	0	0	-9999	300	2	35	2	1	98.3	400	1	0	0	.9	28	26	11
81	2	31.25	0	0	0	1	0	0	35	11.1	33	1.1	22	0	3	2	60	63	1	51	25	0	1500	1	1	68	2	0	0	-9999	50	2	32	1	1	60	1300	1	0	0	2.1	25	31	14
73	2	26.22	0	0	1	1	1	0	40	9.8	28	1.4	36	0	5.1	3.4	93	80	0	100	67	100	2800	0	0	82	0	0	0	598	400	2	32	1	1	70	700	2	0	0	1.3	29	29.5	11.25
89	1	22.83	0	0	0	0	0	0	45	12.6	36	.7	22	0	5	3.3	68	62	1	75	36	200	1000	1	1	83	1	0	0	440	300	0	34.5	2	1	53.3	1800	0	0	0	1.8	36	28.9	27
83	1	23.92	0	0	0	1	0	0	50	10.4	31	.8	21	0	4.3	3	60	70	0	100	32	0	1600	0	1	93	1	0	0	538	700	1	32	1	1	73.3	1390	1	0	0	1.2	22	29.9	21
35	1	20.76	0	0	0	0	1	0	40	12	34	1	11	0	5	4	77	68	1	140	60	100	-9999	1	1	53	1	0	0	528	350	0	31	2	1	63.3	240	1	0	0	1.1	19	37.1	8.15
76	1	25.1	0	0	0	1	1	0	20	12.5	35.6	1.5	32	0	4.3	3.3	110	93.3	0	85	52	400	2700	1	1	90	1	0	0	508	300	0	31.4	1	1	60	880	1	0	0	1.2	42	28.6	6
49	1	34.2	0	1	1	1	1	0	45	13	38	1.2	16	0	4.3	3	121	103	0	70	43	20	1500	0	0	67	0	0	0	762	200	0	32	2	1	90	600	1	0	0	.7	32	28.1	23.1
59	1	24.05	1	0	0	1	1	0	25	10.8	30.2	1.3	24	0	5.3	4	113.3	90	0	45	30	0	1500	1	1	73.3	1	0	0	-9999	200	0	34	1	1	90	590	0	0	0	1.5	31	30.9	13.15
67	1	20.2	1	1	0	1	0	0	45	10	30	2.7	32	1	5	4	106.6	76.6	0	100	60	200	3500	1	1	53.3	0	0	0	-9999	100	1	32	0	0	126.6	160	0	0	0	2.7	34	33.7	16.2
60	1	27.64	1	1	0	1	0	0	30	13.1	30	1	24	0	4.3	3	110	70	0	82	38	50	2300	0	1	73	-9999	2	3	402	500	0	32	2	1	70	1750	2	0	0	1	9	22	19
65	1	23.43	0	0	1	1	0	0	50	8.3	23.7	3	40	0	4.3	3	116.6	103.3	0	52	31	400	-9999	1	0	76.6	0	0	0	423	200	2	36	1	1	133.3	920	1	0	0	2.2	40	28	10.3
57	1	26.29	0	0	1	1	1	0	60	11	31	1.1	15	0	4.3	3	83.3	80	0	56	30	200	1500	1	1	83.3	1	0	0	550	100	0	34	1	1	70	1420	1	0	0	1.1	31	29.4	10.2
75	1	19.53	1	1	0	1	1	0	35	11	33	1.1	24	0	5	3.3	83	80	0	78	51	200	1100	0	1	75	1	0	0	-9999	400	1	32.8	1	1	96.6	1600	1	0	0	1.1	23	27.9	10
62	2	21	0	0	0	1	1	0	35	11	31.6	1.6	37	0	6	4	90	62	0	94	32	400	2500	1	1	63	1	0	0	520	100	1	-9999	2	1	33.3	380	3	4	0	1.8	36	28.5	16.25
58	2	27.12	1	1	1	1	1	0	55	11.6	33	2.6	38	0	6.3	5	120	73	0	81	44	300	2800	0	1	85	1	0	0	-9999	200	1	33.5	1	0	130	1410	0	0	0	2.2	35	42.6	11
59	1	22.85	1	0	0	1	0	0	60	6	17	1.6	26	1	4.3	3.3	66.6	76.6	0	77	44	500	3500	1	1	80	0	0	0	-9999	200	2	34	1	1	83.3	1040	1	0	0	1.8	37	27.2	22
53	2	29.86	0	0	1	0	1	0	40	12	36	1.3	24	0	8.3	7	100	73	0	60	28	250	1300	1	1	73	3	0	0	-9999	250	2	33.5	2	1	63.3	380	1	0	4	-9999	21	25.3	42
58	1	23.52	0	1	0	0	0	0	60	10.8	31	.7	15	0	3.3	2.1	107	73	0	55	38	50	2000	0	0	73	2	0	0	-9999	300	1	34	0	0	86.6	1390	1	0	0	1	34	31.5	9.1
76	2	24.89	0	0	0	1	1	0	30	9.3	28	1	24	0	5.3	3.3	67	55	1	68	27	30	1500	1	1	63	0	0	0	330	100	2	32.5	1	0	70	930	1	0	0	1.2	18	25.4	26
59	2	23.87	0	0	1	1	1	-9999	20	10	29.5	1.9	53	0	4.3	3.3	96.6	90	0	64	30	50	2000	1	1	80	1	0	0	-9999	200	1	33	1	1	83.3	336	1	0	0	2.6	56	38.9	11.45
75	1	16.52	1	0	0	0	0	0	40	11	32	.9	9	0	4	3	73	63	0	45	25	200	1500	1	1	73	0	0	0	560	300	0	34	2	1	66.6	700	4	0	4	.9	18	22.3	14.1
67	2	15.4	0	0	0	1	1	0	55	10.5	30	.8	15	1	4	3	80	60	0	86	30	20	1100	1	1	80	0	0	0	563	100	2	34	1	1	53.3	922	2	0	0	1	36	28.2	11
64	1	29.38	0	0	0	1	1	0	50	13.2	38	1.9	22	0	4	2.45	88	73	0	67	46	200	3200	1	1	67	0	0	0	716	400	0	32	2	1	45	420	2	0	0	.5	27	28.9	13.3
65	2	26.6	0	0	1	1	1	0	60	9.3	28	1.6	34	0	4.3	2.3	110	67	1	71	38	300	1100	1	1	80	0	0	0	-9999	600	3	32.8	0	0	76	410	0	0	0	1.2	26	32.7	17.3
78	1	26.56	0	0	0	1	0	0	45	13.9	42	1.3	23	0	5	4	120	73	0	106	56	0	2000	0	1	63	0	0	0	732	500	0	32.6	0	0	83.3	880	1	4	2	1.6	24	23.6	21
50	1	24.44	1	1	1	1	1	0	25	10.6	30	1.4	22	1	4.3	3	107	75	0	50	30	400	2000	0	1	83	1	0	0	798	50	1	32	0	0	80	560	2	0	0	1.3	29	32.8	4
70	2	24.87	0	0	0	1	1	0	40	8.9	25.5	.7	21	0	4	2.3	130	93	0	50	25	50	2500	0	0	92	1	0	0	485	50	2	33	1	1	85	1070	1	0	0	.9	20	28.3	12.3
74	2	30.39	0	0	1	1	0	0	50	10.7	32	1.2	35	0	5	3.3	137	69	0	94	47	50	2000	0	0	56	0	0	0	-9999	600	2	32.5	0	0	-9999	1400	2	2	6	1.2	34	24.5	12
59	1	26.42	0	0	1	1	1	0	45	10.8	33	2.7	24	0	4	3	120	90	0	74	34	400	1200	0	0	70	1	0	0	-9999	200	1	33.6	2	1	73.3	1370	1	0	0	2.1	23	22.4	11
72	1	25.43	0	0	1	1	1	0	50	11.2	32	1.1	21	1	4.3	3	98.3	60	0	62	38	200	3000	1	1	73.3	0	0	0	-9999	200	2	33	1	1	75	930	1	0	0	1	26	30.4	7.1
66	2	23.6	1	0	0	1	0	0	60	8	24	1.7	22	0	5.3	4	120	70	0	131	94	150	2850	1	1	93	0	0	0	538	50	3	31	1	1	76	1200	2	0	0	2	25	28.2	15
54	2	19.5	0	0	1	1	1	0	55	7.7	23	3.4	29	0	4	2.45	107	53	1	74	43	200	1800	1	1	76	1	0	0	763	150	2	33.5	1	1	70	300	2	4	0	2.3	18	27.7	8
73	1	22.32	0	0	0	1	0	0	55	12.8	36.7	1.2	32	0	4.3	3	110	110	0	82	46	200	2000	1	1	83.3	1	0	0	560	200	0	34	1	1	63.3	660	0	0	0	.9	35	33.4	10
62	1	21.71	0	0	1	1	0	0	60	10.2	31	.8	8	0	5.3	3.3	110	58	0	60	36	150	2000	0	1	73	1	0	0	508	250	1	32.9	1	1	70	2150	0	0	0	1.1	24	24.9	13.1
76	1	22.04	0	0	0	1	1	0	45	9.2	27	1.9	36	0	4.3	3.3	120	93	0	52	31	100	1500	0	1	97	1	0	0	-9999	200	1	32	0	1	83.3	850	1	0	0	2.4	24	24.5	16
69	2	21.49	0	1	1	1	1	0	60	12.1	36	.9	36.7	0	5	3.3	113	80	0	71	45	150	2000	1	1	73	0	0	0	419	650	1	32	0	0	76.6	1200	1	0	0	1.7	34	29.9	13
23	1	21.4	0	0	0	0	0	0	60	12.9	37	.9	11	0	4.3	3	78	58	0	58	17	50	2500	0	0	41	1	0	0	480	100	0	35	2	1	33.3	335	0	0	0	1.1	23	36.2	15.45
79	1	20.54	0	0	0	0	0	0	45	9.7	27.6	1.1	23	1	4	2.3	77	67	0	50	25	30	2800	0	0	57	0	0	0	490	50	0	32	1	1	73.3	720	0	0	0	1.1	23	29.1	9.3
56	2	31.83	0	0	0	1	0	0	45	9.7	29	1.6	42	0	4.3	3	107	58	0	73	40	40	1300	1	1	90	1	0	0	637	250	1	32	1	1	-9999	1200	1	0	0	1.4	29	35.5	10.45
73	2	27.54	0	0	0	1	0	1	60	9.7	27.6	.8	8	0	5	3.2	98	90	0	94	55	50	2500	0	0	80	1	0	0	581	600	1	31	1	1	80	1670	1	0	0	.7	18	28.5	17.45
64	1	26.49	0	0	0	1	1	0	60	11.7	35	1.1	24	0	6	4.3	100	77	0	80	42	450	1700	1	1	82	1	0	0	734	350	1	32	2	1	83.3	350	2	2	0	1.2	25	22.4	18
63	2	24.52	0	0	1	1	1	0	20	11.6	35	1.6	27	0	3	2	50	50	0	47	23	500	1200	0	1	77	1	0	0	338	400	1	32.2	2	1	86.6	1360	1	0	0	1.1	30	30.9	24
83	1	23.14	0	0	1	1	1	0	50	9	27	1.5	26	0	5	3.3	120	93	0	88	41	150	1300	0	1	93	1	0	0	320	850	1	33	1	1	93.3	1280	0	0	0	1.7	30	31	13.4
49	1	23.8	0	0	0	1	1	0	50	11.7	35	1.9	32	0	3.3	2.3	116	83	0	60	37	40	900	0	0	73	0	0	0	593	150	1	33	0	0	90	1400	0	0	0	1.7	28	31	11
63	1	24.22	0	0	0	0	0	0	55	11.7	33.6	1.1	24	0	5.3	4.3	110	60	0	155	100	400	3000	1	1	60	1	0	0	-9999	1000	1	29	1	1	83.3	800	0	0	0	1.2	16	34.3	7.3
67	2	30.86	0	0	1	1	1	0	60	9.3	28	1.8	24	0	4	2.3	110	68	0	69	38	50	1100	1	1	75	1	0	0	-9999	1000	3	33.5	1	1	73.3	1220	0	0	0	1.5	30	34.6	11.45
63	2	28.3	0	0	1	1	0	0	50	9.5	27	1.2	26	0	5	4	110	70	0	68	37	100	2000	0	0	70	0	0	0	-9999	100	1	34	0	0	76.6	650	1	0	0	1	30	33.5	17.3
70	1	25.65	0	0	0	1	1	0	40	14.2	43	1.3	-9999	0	4	2.3	88	53	0	60	33	300	1800	0	1	77	0	0	0	360	200	0	-9999	2	1	73.3	1340	1	0	0	1.4	28	33.3	10.3
59	2	27.11	0	0	0	1	0	0	60	-9999	-9999	.8	20	0	4	3	120	113	0	33	24	-9999	-9999	0	1	87	2	0	0	469	-9999	-9999	-9999	0	0	103.3	880	0	0	0	1	19	31.5	11.3
64	1	20.7	0	1	1	1	1	0	35	10.3	31	4.5	34	0	6.3	4.3	92	65	1	147	110	0	3500	1	1	81	0	0	0	538	0	3	31	1	0	-9999	0	0	0	4	4.1	15	31.1	19.3
65	1	25.65	1	0	1	0	0	0	35	8	24	1.1	15	0	5	3.3	97	53	0	68	32	600	1200	0	1	78	1	0	0	-9999	600	0	32.5	0	0	93.3	1360	1	0	0	.9	13	33.4	10.4
56	1	33.98	0	0	1	0	1	0	44	12	36	1.1	19	0	4.3	3	69	53	0	75	40	50	1100	0	0	60	0	0	0	692	450	0	32.5	1	0	-9999	1550	0	0	0	1	14	33	7.3
57	1	28.38	0	0	0	1	1	0	60	12.7	38	1.4	18	0	5.3	3.3	105	58	0	73	50	50	1500	0	0	97	0	0	0	762	500	1	33.5	0	0	-9999	1250	0	0	0	1.4	21	36.1	21
71	1	27.55	0	0	0	1	1	0	50	14	42	1.4	14	0	4.3	3	120	57	0	73	40	0	2000	1	1	68	0	0	0	844	600	0	33.1	0	0	-9999	1250	0	0	0	-9999	-9999	-9999	8.3
63	1	24.22	0	0	0	1	1	0	60	12.2	34.7	1.6	34	0	5.3	3.3	97	70	0	97	64	1000	1000	0	1	83	1	0	0	-9999	1100	0	32	0	0	80	3000	1	2	2	1.1	24	23.4	11.3
61	1	25.6	0	0	1	0	0	0	40	10.7	32	1.3	20	0	5.3	3.3	91	63	1	108	46	100	1600	1	1	90	0	0	0	792	500	2	32.5	1	1	60	1450	1	0	0	1.2	19	34.7	15
79	2	21.33	0	0	0	1	1	0	60	9.6	29	1.1	20	0	4.3	3	90	75	0	62	30	300	600	1	1	65	0	0	0	444	150	2	32.9	0	0	90	1340	1	0	0	1	11	22	17
86	1	22.2	0	0	0	1	0	0	35	10.3	31	1	29	0	3.15	2.15	103	76	0	80	30	100	2000	1	1	80	1	0	0	824	700	2	32	2	1	70	800	0	0	5	1.1	28	33.9	21
59	2	25.39	0	0	1	1	0	0	40	8.3	24	1.3	15	1	4	2.2	103	73	0	60	36	300	3500	0	0	77	1	0	0	452	600	2	-9999	1	1	106.6	530	1	0	0	.9	23	33	6.1
66	1	24.69	1	1	0	1	0	0	50	9.3	26.5	1.1	23	1	4.3	3	116.6	93.3	0	67	37	100	2000	1	1	80	0	0	0	-9999	400	0	33	1	1	103.3	1330	0	0	0	1	23	34.3	11
53	1	17.64	1	0	0	1	0	0	50	11.9	34.6	1.4	21	1	4.2	3.2	93	66	0	35	26	50	2500	1	1	57	0	0	0	403	50	1	35	1	1	76.6	560	2	4	0	1.3	23	30.5	14
74	1	25.2	0	0	0	0	0	0	55	12	36	1.1	19	0	4	3	94	60	0	60	34	0	1500	1	1	59	1	0	0	900	300	0	32	0	0	-9999	1250	0	0	0	1.1	22	34.9	13
60	2	29	0	0	1	1	0	0	30	10.8	32	1	21	0	4.3	3.3	110	93	0	72	44	800	1400	0	1	80	1	0	0	537	500	2	33	1	0	83.3	910	0	0	0	.8	17	31.2	9.1
80	2	20	0	0	0	1	1	0	35	9	25	1.4	41	0	5	3.3	94	75	0	58	33	400	800	0	0	82	0	0	0	693	100	2	33.7	0	0	78.3	1270	2	0	0	1.2	34	25.4	27
75	1	27.18	0	0	0	0	0	0	50	11.4	34	1.2	16	0	4	2.3	90	63	0	58	34	20	2000	0	1	68	1	0	0	508	200	1	34	0	0	80	1330	1	0	0	1.2	15	29.1	14
61	1	20.95	0	0	1	0	0	0	45	15	43	1	23	0	4.3	3.3	80	43	1	90	35	900	2600	1	1	53	0	0	0	513	1000	0	32	1	1	43.3	1700	1	0	0	.8	21	34.3	19.45
70	2	17.78	0	0	0	0	0	0	30	8	22	.9	18	1	5.3	4	86.6	66.6	0	93	40	200	2000	0	0	80	0	0	0	516	130	3	32	1	1	81.6	770	2	0	0	.8	19	36.6	14.45
57	1	20.86	0	1	0	1	0	1	25	13.1	39	1.5	32	0	6	4.3	73	50	0	112	36	200	1700	1	1	63	1	0	0	498	1500	0	34	1	1	80	1240	0	0	0	1.4	24	33.3	21
76	1	17.57	0	0	0	1	0	0	50	9.3	26.6	1.3	25	0	5	4	104	80	0	45	19	100	2000	1	1	83.3	0	0	0	528	100	1	34	1	1	33.3	2120	0	0	0	1.3	26	31.1	17
77	1	24.7	0	0	0	1	0	0	50	14.7	44	1.6	23	0	4.15	2.3	85	48	0	68	40	150	1100	0	0	70	0	0	0	593	200	2	33	0	0	76	1250	1	4	0	1.1	18	35.3	19.15
78	1	27.97	1	1	0	1	0	0	75	12.7	38	1.2	15	1	5.3	4.1	110	56.6	0	77	51	150	2300	0	0	73.3	1	0	0	548	300	1	32.8	-9999	-9999	80	1500	0	2	0	1.5	38	35.1	9.3
64	1	28.6	0	0	1	1	1	0	55	12.3	37	1.6	20	0	5	3.3	99	88	0	60	37	400	1500	1	1	83	0	0	0	576	400	1	33	0	0	-9999	1380	0	0	0	1.8	23	36.6	10
53	1	25.06	1	1	0	0	1	0	35	13.4	42	1.3	21	0	5	3	83	63	0	54	27	200	1050	1	1	72	1	0	0	358	350	0	33	2	1	70	770	2	0	0	1.3	18	25.2	9
66	1	24.2	0	0	1	1	1	0	35	10	30	1	25	0	4	2.3	100	46	0	67	36	100	1500	1	1	73	0	0	0	-9999	200	2	33	1	1	90	1150	1	2	0	1	28	28.9	11.3
61	2	24.99	0	0	1	1	1	0	55	11.4	33	.8	24	1	4.3	3	100	70	0	60	29	100	1500	0	0	70	0	0	0	-9999	400	1	35	0	0	70	1700	0	0	0	1	29	30.7	10.3
57	1	20.76	0	0	0	0	0	0	50	11.7	33.6	1	15	0	5.1	3.4	95	77	0	70	41	200	1800	1	1	83	1	0	0	425	100	0	34	1	1	100	1800	0	0	0	1.1	23	36.5	10.05
68	1	26.2	1	0	0	1	1	0	45	12	36	1.3	25	0	3.3	2.15	93	73	0	48	28	50	500	0	0	73	1	0	3	777	450	0	33	0	1	80	1400	1	0	2	1.1	24	28	22
56	1	28.73	1	0	0	1	0	0	45	13.3	40	1.2	25	0	4.3	3.3	107	97	0	67	39	50	1500	1	1	80	0	0	0	616	100	1	33	1	1	-9999	2050	1	0	0	1.1	24	30.9	11
57	2	38.6	0	0	1	1	1	0	45	8	24	1.4	24	0	4.45	3.15	102	60	0	65	30	300	1500	1	1	77	1	0	0	572	300	3	33	0	0	96	1270	1	0	0	1.2	22	29.4	11
45	1	25.95	0	0	1	1	1	0	55	12.6	38	1.3	12	1	5	3.3	90	80	-9999	70	47	200	1800	-9999	-9999	83	1	0	0	-9999	200	0	33.7	1	0	86.6	3750	0	0	0	1.5	18	29	11.3
74	1	22.31	0	0	0	1	1	0	50	14.1	42.1	1.5	30	0	4.3	3.15	100	82	0	72	38	200	2000	0	0	82	0	0	0	455	400	0	33	1	0	73.33	870	1	5	0	.8	25	31.9	7.3
61	1	25.1	1	0	1	1	0	1	15	13	39	1.2	13	0	5.3	4	103	67	0	180	76	100	2500	0	1	77	1	0	0	918	100	2	33	2	1	-9999	920	1	1	0	1.3	37	24.6	26
64	1	26.99	1	0	0	1	1	0	50	15.4	46	1.2	20	0	6.3	5	100	78	0	92	42	300	0	0	1	71	0	0	0	518	900	0	33.4	2	1	50	1300	0	0	0	1.7	18	31	16
52	1	25.95	0	0	1	1	1	0	60	12	33	1.2	25	0	5	3.3	93.3	80	0	65	45	200	2500	1	1	70	0	0	0	560	100	0	32	0	0	83.3	1200	1	0	0	1.2	28	27.5	7.3
62	2	33.6	0	0	1	0	1	0	40	8.8	25	1.1	20	0	4	2.3	104.3	76.6	0	44	30	100	1000	1	1	83	1	0	0	-9999	200	1	33	1	1	63.3	670	1	0	0	1.1	16	32	6.3
52	2	22.2	0	0	1	0	1	0	20	10	28.8	1	21	1	4	3	78	68	0	82	50	50	2400	1	1	73	0	0	0	610	400	2	32	1	1	66.6	700	1	0	0	.9	22	29.8	11
76	1	32.1	0	0	1	1	1	0	35	15	45	1.3	23	0	4.45	3.15	104	57	0	86	48	50	2000	1	1	75	0	0	0	518	600	0	34	1	1	-9999	950	0	0	0	1.3	25	37.8	10.3
63	1	25.06	1	1	0	1	0	0	45	13	39	1.2	28	0	3.15	1.45	120	67	0	40	20	0	1400	0	0	82	1	0	0	452	250	0	33	0	0	-9999	1200	1	0	0	1.1	25	31.1	9
70	2	24.65	0	0	1	1	1	0	30	10.6	32	1.1	24	0	4.3	3	130	80	0	65	29	300	1400	0	1	70	1	0	0	-9999	400	1	32	0	0	73.3	740	0	0	0	1.3	27	28.2	15
50	1	28.37	0	1	0	1	1	0	50	14	42	1.8	18	0	4.3	3	120	93	0	78	48	0	1000	0	1	83	0	0	0	538	1100	0	33	0	1	103.3	1385	2	3	0	1.9	12	28.1	8
77	1	22.27	1	0	0	1	1	0	35	10.2	30	1.1	18	0	4	2.3	87	50	0	55	31	400	1000	1	1	70	1	0	0	-9999	300	1	33	1	1	73.3	2850	1	0	0	1	12	28.9	28
57	2	27.34	0	0	1	1	1	0	40	9.9	30	1	17	0	4.3	2.5	112	65	0	45	25	600	2000	0	1	67	0	0	0	-9999	50	1	35	2	1	70	700	1	0	0	1	23	26.3	11.3
57	1	24.6	0	1	1	1	0	0	60	11	33	1.1	17	0	5	3	103	73	0	58	42	200	0	0	0	77	0	0	0	538	1000	1	33.7	0	0	70	1500	0	0	0	1.1	23	33.9	8.2
49	2	35.7	0	1	0	1	1	0	60	13	39	1.1	20	0	3.3	2	99	36	0	60	31	200	900	1	1	67	0	0	0	498	250	2	33	1	1	65	1600	1	0	0	1.1	19	31.9	8.4
73	1	18.42	0	0	0	1	1	0	30	11.9	36	1.1	25	0	4.3	3	97	80	0	84	37	800	900	0	1	69	0	0	0	-9999	1200	0	33	0	0	83.3	1720	1	0	0	1	21	26	13
56	1	30.1	0	0	1	1	0	1	35	11	33	1	24	0	5	3.3	100	83	0	72	58	500	1700	1	1	87	1	0	0	-9999	700	0	33	0	0	93.3	1500	2	0	0	1.1	19	35.1	17.3
76	1	26.45	0	0	0	1	0	0	65	10.7	33	1.5	27	0	4.3	3	100	60	0	57	28	400	1300	0	0	63	0	0	0	467	300	0	32	0	0	86.6	1420	1	0	0	1.2	16	23.3	14
59	2	25.46	0	0	1	1	1	0	50	10.7	32	.9	22	0	4.3	3	110	63	0	70	39	50	1900	1	1	80	1	0	0	470	200	1	33	1	1	80	510	3	0	0	.8	16	21.9	16.45
83	1	24.6	0	0	0	1	0	0	45	10	30	1.2	13	0	3.15	1.45	90	63	0	50	32	500	1900	1	1	60	1	0	0	470	150	0	34	1	1	80	1500	1	0	0	1.2	15	36.4	18
84	1	23.7	0	0	0	1	1	0	60	11.3	34	1.2	25	0	3.45	2.15	90	57	0	62	38	50	-9999	0	0	67	0	0	0	792	300	1	34	0	0	-9999	1200	1	0	0	1	25	29.1	14
66	1	22.09	1	1	0	0	0	0	43	12.3	37	1.4	30	0	4.3	3	103	60	0	62	35	500	1300	0	0	73	0	0	0	747	200	1	33	0	0	-9999	1500	0	0	0	1.3	25	27.9	8.5
71	1	27.55	0	0	0	1	0	0	65	13.1	39	1.3	20	0	4	3	79	70	0	78	45	100	1100	0	0	77	0	0	0	559	800	0	33.4	0	0	86.6	1760	1	0	0	1.1	18	26.9	6
67	1	25.1	1	0	0	1	0	0	55	13.4	40	1.9	24	0	6	4	100	73	0	70	40	500	900	1	1	87	0	0	0	470	300	0	33	1	1	60	1440	-9999	-9999	-9999	1.4	18	36	22.3
60	2	27.1	0	0	1	1	1	0	55	9	27	1.2	25	0	4.3	3	113	60	0	60	40	50	3000	0	0	75	1	0	0	466	200	2	33	0	0	-9999	1140	0	0	0	1	17	30.5	11
55	1	22	1	0	0	1	0	0	60	12	37	1.1	21	0	4.3	3.3	96	53	0	58	37	100	1800	0	1	62	1	0	0	640	800	0	34	2	1	73	1320	1	3	0	1	24	32.5	18
61	1	24.7	0	1	0	1	1	0	55	12.7	38	1.3	29	0	4.3	2.45	102	56	0	38	21	800	1800	1	1	73	0	0	0	508	450	0	33	0	0	-9999	1300	0	0	0	1	20	30.1	9.2
60	1	37.9	1	0	0	0	0	0	60	13.3	40	1	22	0	4.3	3	84	63	0	75	46	10	0	0	0	60	0	0	0	601	1200	0	33.4	0	0	76	1500	0	0	0	1	20	32.4	9.3
75	1	18.6	0	0	0	1	1	0	60	10.7	32	1.2	-9999	0	4	2.3	120	55	0	65	38	500	1700	0	0	82	0	0	0	580	700	1	32	0	0	78	1350	1	2	0	1.1	21	34.7	10.35
77	1	29.7	0	0	1	1	1	0	55	10.3	31	1.3	19	0	4.15	2.45	100	67	0	68	37	40	2000	1	1	77	0	0	0	760	100	1	33	0	0	76	1650	1	2	0	1.2	17	31.9	8.3
66	1	29.03	0	0	1	1	1	0	40	13.5	43	1.1	19	0	4.3	3	113	77	0	75	45	50	1000	1	1	76	1	0	0	581	300	0	32	1	0	-9999	1600	0	0	0	-9999	-9999	-9999	9.45
63	1	21.1	1	0	0	0	0	0	60	10.7	32	1.2	18	0	5.3	4	76	70	0	99	49	1000	1500	0	1	90	0	0	0	653	1200	1	33	1	1	80	1100	1	2	4	1.4	25	39	7.45
63	2	29.58	0	0	0	0	1	1	40	13.3	38.6	.9	16	1	5	3.3	80	67	1	47	26	700	3000	1	1	75	0	0	0	570	100	0	34.5	2	1	66.6	860	0	0	0	.6	22	33.7	6.3
63	1	25.39	1	0	1	0	1	0	55	12	36	1.4	24	0	5	3.3	90	80	-9999	58	35	200	1500	-9999	-9999	70	-9999	-9999	-9999	518	800	1	32	2	1	80	1170	3	3	3	1.4	25	22.2	20.3
55	1	24.84	0	0	1	0	1	0	20	12.3	37	1.2	24	0	4.3	3	100	70	0	98	50	250	1800	1	1	80	0	0	0	528	350	1	32	0	0	80	1280	1	0	0	.9	21	25	17.3
65	1	23.71	1	1	1	1	1	0	55	12.4	37	1.4	25	0	6.3	5	80	87	0	84	46	500	1100	1	1	83	1	0	0	559	400	0	32.8	0	0	80	890	1	0	2	1.1	24	27.1	11
55	1	33.03	1	1	1	1	1	0	55	13.7	41	1.7	27	0	4.3	3	100	73	1	63	36	150	1200	1	1	85	0	0	0	456	300	0	33	1	1	83.3	1370	0	0	0	1.4	23	28.7	20.3
66	2	32.46	0	0	0	0	0	0	50	9.9	28	1	16	0	5.3	4	116.6	66.6	0	65	39	0	2500	1	1	90	0	0	0	488	250	2	33	0	0	100	800	0	0	0	.9	17	30.6	13.3
77	1	25.14	1	0	1	1	1	0	50	11.8	35	1.1	23	0	4.3	3	100	93	0	85	56	0	1000	1	1	63	0	0	0	410	700	0	32	0	0	70	1600	1	0	0	.9	24	26.2	10.15
67	1	25.08	0	1	0	1	0	0	40	11.2	34	1.8	24	0	4.3	3	84	80	0	85	36	0	1000	1	1	80	1	0	0	350	20	1	34.4	1	0	76.6	1850	0	0	0	1.8	20	30.3	16.3
70	2	30.8	0	0	1	1	1	0	40	9.8	30	.9	21	0	4	2.3	83	77	0	45	24	600	1000	1	1	77	1	0	0	435	300	1	32	1	1	96.6	850	1	0	0	.8	15	25.1	31.3
79	2	25.39	0	0	0	1	1	0	50	12.5	35.6	1.2	20	1	4.3	2.3	93.3	66.6	0	52	35	200	800	1	1	66.6	1	0	0	548	200	1	32	1	1	90	890	0	0	0	.9	18	37.7	18
57	1	21.16	1	0	0	1	1	0	50	11.7	33	1.8	15	0	4.3	3	120	77	0	103	64	50	1500	0	0	73	0	0	0	498	350	1	32.6	0	0	-9999	1900	0	4	-9999	1.8	18	31.8	7
86	2	22.6	0	0	1	1	1	0	20	8.3	25	1.4	39	0	4	2.15	120	106	0	62	27	250	1000	0	0	73	0	0	0	552	600	2	32	0	0	80	1580	1	0	0	1.3	25	33.7	14.4
29	1	21.46	0	0	0	0	0	0	60	13.6	38.7	1.2	12	0	3.3	2.3	86.6	75	0	50	27	50	2500	0	0	85	0	0	0	-9999	350	0	35	0	0	76.6	1230	0	0	0	1.4	18	34.2	6.3
51	1	32.6	0	0	0	1	0	0	60	13.7	41	1.3	17	0	5	3.3	109	70	0	96	55	20	1800	1	1	77	0	0	0	508	100	0	33	1	0	-9999	1130	0	2	0	1.6	22	35.1	5.2
73	1	31.8	0	1	1	1	0	0	50	12	36	1.2	30	0	4	3	76	63	0	71	40	200	1500	0	0	70	0	0	0	778	300	1	33.5	0	0	70	1400	0	0	0	1.3	28	29.4	7.3
72	1	17.6	0	0	0	1	1	0	40	12	36	1.1	27	0	4	2.45	103	90	0	73	48	200	2000	0	0	83	0	0	0	790	1100	1	32	1	1	73	900	1	0	0	.8	17	34.7	14.3
65	1	21.45	0	0	0	1	1	0	60	13.7	39.2	1	15	0	5	3.1	113	76	0	87	52	100	3000	0	1	73	0	0	0	-9999	100	0	30	1	0	120	850	1	0	0	1.1	19	30.1	10.45
56	1	25.4	1	0	1	1	0	0	60	14.8	45	1	15	0	6	5	97	90	0	104	50	50	1200	0	1	87	0	0	0	-9999	150	0	32	0	0	103.3	3230	1	0	0	1.3	26	24.3	7.2
59	1	25.95	1	0	1	1	1	0	50	13.7	41	1	16	0	5.3	4	115	70	0	88	53	150	1800	0	1	75	0	0	0	395	900	0	33	0	0	93.3	1400	1	0	0	1.1	20	25.3	6.3
76	2	22.59	0	0	0	1	0	0	30	10	30	.9	18	0	6	4.3	90	63	1	75	30	400	1400	1	1	73	0	0	0	410	500	3	34	2	1	70	830	4	4	0	.9	14	21	15.1
58	1	31.77	0	0	0	1	0	0	60	13.8	39.4	1.2	16	0	5.3	4	93	63	0	50	27	100	2500	0	1	67	0	0	0	550	200	0	34	1	1	76	620	0	0	0	1.1	22	36.4	4.3
67	1	21.5	0	0	1	1	0	0	46	12.3	37	1.1	19	0	4.45	3.15	96	63	0	66	38	200	1800	0	0	73	0	0	0	936	200	1	33	1	1	-9999	2150	1	2	4	.9	16	33	17.2
51	1	21.97	0	0	1	0	1	0	50	12	36.8	1.1	16	0	5.3	4.3	90	93	0	120	69	100	2000	0	1	91	1	0	0	-9999	400	1	31	0	0	70	1890	0	0	0	2.2	20	38.8	13
73	1	21.09	0	1	1	1	1	0	55	9.3	28	.9	19	0	5.3	4	120	68	0	90	49	1000	1700	0	1	87	1	0	0	700	600	2	32.8	0	0	70	450	0	0	0	1.1	11	35.2	16
71	1	25.01	0	0	0	0	1	0	50	11.3	34	1.1	24	0	5	3.3	90	73	0	105	56	150	3700	0	1	60	0	0	0	-9999	350	1	31.6	2	1	80	520	0	0	0	1	26	33.5	7.25
75	1	21.87	1	0	0	1	0	0	50	12.7	38	1	24	0	3.45	2.15	90	67	0	68	40	50	0	0	0	72	0	0	0	727	450	2	32	0	0	-9999	1800	0	0	0	.9	22	29.8	9.3
64	2	25.45	0	0	0	1	0	0	55	8.8	25	.9	26	0	5	3.45	106	73	0	52	29	0	2000	0	0	90	1	0	0	480	650	1	34	0	0	86.6	1050	0	0	0	.7	18	43.2	10
65	2	25.8	0	0	1	1	1	0	60	8.7	26	1.3	27	0	4.15	2.45	78	46	0	71	39	150	2000	0	0	66	0	0	0	466	100	3	33	0	0	-9999	900	0	0	0	-9999	-9999	-9999	6.4
69	1	23.58	0	0	0	1	0	0	35	13	38	.9	20	0	5.3	4	103.3	71.6	0	85	37	50	2500	1	1	61.6	1	0	0	525	200	0	-9999	2	1	80	1300	0	0	0	1	14.8	35.3	10
60	1	26.29	1	0	0	1	0	0	51	10.7	32	1.1	18	0	5.3	4.3	111	60	0	96	54	100	2500	0	0	74	1	0	0	538	100	1	33	1	1	83	1350	1	0	0	1.2	17	30.9	12.3
73	2	20	0	0	0	1	0	0	30	9	25.5	1.06	20	0	4.3	3	105.6	70	0	49	28	50	2000	0	0	66.6	0	0	0	494	150	2	34	1	1	80	620	0	0	0	.8	18	36.5	11.3
72	2	24.32	0	0	0	1	1	0	30	11.1	34.3	1.3	19	0	4.3	3	103	68	0	60	40	50	1800	0	1	90	2	0	0	-9999	200	1	33.1	1	1	60	2800	2	4	0	1.4	17	23	9.3
65	1	26.26	0	0	0	1	1	0	50	15.1	45	1.2	15	0	5.3	4.3	107	97	0	72	39	200	1500	0	1	80	0	0	0	-9999	500	0	32	1	0	96.6	1600	0	2	0	1.6	16	28	7
78	1	27.87	0	0	1	1	0	0	50	12.8	37	1.2	21	0	4.3	3	65	70	0	114	68	200	1300	0	1	80	1	0	0	-9999	1100	1	33.5	0	0	76.6	2100	2	0	0	1	18	25.4	9
74	1	26.35	0	0	0	1	1	0	60	11	33	1.3	23	0	4.3	3	110	57	0	68	35	50	1700	0	1	83	0	0	0	461	500	2	34	1	0	-9999	2000	0	2	0	1.3	21	34.5	9.15
53	2	27.34	0	0	1	1	1	0	50	10.1	30	.9	43	0	4	3	116	90	0	64	33	500	1000	0	1	96	2	0	0	-9999	1000	1	32	1	1	70	3380	1	0	0	1.1	19	22.7	9.15
54	1	26.84	1	0	1	0	0	1	35	11.7	35	1.2	14	0	4.3	2.5	93.3	92.3	0	63	34	150	2000	1	1	76.6	0	0	0	719	250	1	33	1	1	60	1600	1	0	0	1.1	17	29.8	10
72	1	19.5	0	0	0	1	1	0	45	6.7	20	1	19	0	3.45	2.3	100	62	0	55	34	100	1500	0	0	57	0	0	0	479	200	1	32	0	0	-9999	2400	2	3	0	1	23	32.8	8
59	2	24.4	0	0	1	1	1	0	60	9.7	29	1.3	39	0	4.45	3	120	70	0	70	40	0	2000	1	1	71	0	0	0	559	400	3	32	1	1	-9999	1870	0	0	0	1.1	31	34.1	10.1
73	1	27.05	0	0	0	0	0	0	30	11	31	1	14	0	4.3	3.3	87	80	0	75	32	300	3000	1	1	70	0	0	0	-9999	300	1	34	1	1	113.3	1580	0	0	0	1	17	29.8	14
59	2	27.3	1	0	1	1	1	0	55	12.3	37	1.3	19	0	4.15	2.45	103	73	0	65	39	150	1700	0	0	73	0	0	0	593	250	0	34	0	0	-9999	2150	0	0	0	1.2	24	32.7	11.2
55	1	25.46	1	1	0	0	0	0	49	16	48	1.1	18	1	5	3.3	103	57	0	96	64	100	2200	1	1	78	0	0	0	418	100	0	32.8	0	1	78	1350	2	4	2	1.2	17	34.2	10.15
54	1	24.7	1	1	1	0	1	0	50	11	33	1.2	17	0	4.3	2.3	100	83	0	76	46	50	700	1	1	81	0	0	0	857	250	2	33.3	1	0	90	2250	0	0	0	.9	16	35.2	5.15
60	2	23.92	0	0	1	1	1	0	50	11.5	34	1.2	18	0	6	4.3	93	73	0	87	37	400	1300	0	1	70	1	0	0	-9999	1000	1	32	0	0	83.3	3100	0	0	0	.5	12	30.2	14.15
59	2	32.8	0	0	1	0	1	0	55	9	29	1.4	40	0	5	4	93	88	0	80	52	250	1600	1	1	83	0	0	0	-9999	500	2	34	1	1	73	1300	0	0	0	1	23	37.3	8.1
58	2	21.64	0	0	1	1	0	1	60	11.4	32.5	.8	13	0	4.3	3.3	120	73	0	55	30	50	1500	0	1	73	1	0	0	529	750	1	-9999	1	1	78.3	1090	1	0	0	.8	18	36.3	12
48	1	30.11	0	0	0	0	0	0	55	14	42	1.1	13	0	5.3	4	48	80	0	120	77	0	5400	0	0	67	0	0	0	693	200	0	30	1	1	53.3	430	0	0	0	.9	11	32.9	7.3
63	1	27.05	0	0	0	0	0	0	50	10	29	1.2	19	0	4.3	3.2	93	77	0	47	27	350	2500	0	0	72	0	0	0	485	100	0	34	1	1	96.6	600	0	0	0	1.2	22	29.5	9.35
53	1	33.51	0	0	1	0	0	0	50	13	36	1.8	31.9	1	5.3	4	120	70	0	84	40	350	1800	1	1	75	1	0	0	-9999	450	0	32	2	1	73.3	1870	0	4	0	1.2	16	28.8	12.3
75	2	17.78	0	0	0	1	1	0	40	11.8	35	1.1	19	0	4	2.3	91	73	0	68	30	200	1600	1	1	60	0	0	0	433	100	1	33.5	1	1	60	650	1	0	0	1.1	16	25.1	21
40	1	25.77	0	0	0	1	1	0	25	12.7	38	1.7	26	1	4.3	3	83	70	0	50	26	150	700	1	1	83	1	0	0	-9999	400	0	32	1	1	43.3	1500	0	0	0	1.5	18	33	9
48	2	26.41	0	0	0	1	1	0	40	10.6	32	.7	15	0	5	4	120	60	0	92	34	600	2000	1	1	80	2	0	0	-9999	1100	2	32	2	1	70	1730	0	0	0	1.1	13	29.5	12
61	1	31.25	0	0	1	1	1	0	60	11.4	34	1.43	22.5	1	4.3	3	107	73	0	47	25	750	0	0	1	75	0	0	0	-9999	150	1	34.2	1	0	83.3	2740	2	0	0	1.9	18	33.8	8.1
59	1	27.34	0	0	0	1	0	0	60	11.7	35	1.1	18	0	5.15	3.45	117	57	0	86	57	800	1100	1	1	70	1	0	0	679	1000	1	33.3	1	1	-9999	1170	0	2	0	1.1	16	36.6	10.2
50	1	23.87	1	1	0	0	0	0	35	11.5	35	.9	13	0	5.3	4.3	89	57	0	93	53	200	3000	0	0	73	1	0	0	620	100	0	33.3	0	0	-9999	1380	0	2	0	1.2	21	34.3	8.45
55	1	31.4	1	0	1	1	0	0	40	11.7	35	1.1	18	0	3.3	2	106	56	0	44	21	10	3000	1	1	80	1	0	0	538	20	0	35.1	1	0	84	1850	0	0	0	1.2	21	29.8	5.4
65	1	28.4	1	0	1	1	0	0	40	11	33	1.4	20	0	4.3	3	106	58	1	88	50	40	2200	1	1	60	0	0	0	452	500	1	33.1	1	1	-9999	1550	1	0	0	1	16	29.6	8.3
55	1	26.12	0	0	0	1	1	0	35	10.5	31	1.2	23	0	5	3.3	107	83	0	67	42	450	1700	0	1	87	1	0	0	434	200	0	34.4	1	1	60	2370	-9999	-9999	-9999	1.3	15	34	6.45
45	1	33.39	1	1	0	0	1	0	50	11	33	1.1	18	1	4.1	3	90	63.3	0	81	47	100	1000	1	1	89.3	0	0	0	667	500	0	32.5	1	1	82	1280	0	0	0	-9999	-9999	45.9	8
58	1	25.22	0	0	0	0	0	0	68	12.7	38	1.1	29	0	5.3	3.45	72	53	0	78	46	150	1400	0	0	73	0	0	0	570	250	0	33	0	0	-9999	750	0	4	0	1	25	35	8.1
60	1	26.99	1	1	1	1	0	0	40	12.8	38	1.1	24	0	5	3	107	67	0	58	37	150	1200	0	1	71	0	0	0	582	150	0	32	0	0	103.3	1625	1	0	0	1.1	26	32.2	6.45
68	1	30.11	0	0	1	1	1	1	45	10	29	1	26	0	5	3.2	105	93	0	60	40	0	2500	0	0	96	1	0	0	778	250	1	34	1	1	80	930	0	0	0	1	21	31.2	7.3
63	1	25.71	0	0	1	1	1	0	50	12	34.3	1.1	21	0	4	2.3	85	77	0	70	54	120	2500	0	0	70	1	0	0	808	100	1	33	1	1	60	1050	1	0	0	.8	18	33.1	10.3
70	2	28.62	0	0	0	1	1	0	30	12.6	38	1.5	25	0	4.3	3	79	80	0	80	64	50	800	0	1	73	0	0	0	650	650	1	33	1	1	83.3	1420	0	0	0	1.5	22	28.3	9.3
70	1	21.39	1	0	0	0	0	0	45	9.4	28	1.4	22	0	4	2.3	85	77	0	72	37	50	2000	0	1	68	1	0	0	605	600	1	34	1	1	80	940	1	2	0	1.2	15	25	13
72	1	32.45	0	0	0	1	1	0	50	13.3	40	1.6	23	0	5.3	4	93	63	0	78	66	150	2000	1	1	60	0	0	4	522	500	0	32.7	2	1	60	950	1	0	0	1.8	18	24.3	15.3
63	2	22.86	1	0	1	1	1	0	60	10.5	30.1	.7	13	0	5	3	103.3	66.6	0	55	31	250	2000	1	1	73.3	2	0	0	840	150	1	32	1	1	98.3	990	0	0	0	.7	14	31.7	14
63	1	25.2	0	0	0	1	1	0	40	15	45	1.1	18	0	4.3	3	102	63	0	73	44	100	1400	1	1	72	0	0	0	427	400	0	32	0	0	80	1380	0	0	4	1.2	18	37.7	10.1
74	1	17.01	0	0	1	1	1	0	30	17	32.2	1.3	32	0	5	3.3	117	83	0	93	55	300	1100	0	1	80	1	0	0	-9999	1100	2	32	0	0	70	1920	0	0	0	.7	12	29.5	14
70	2	24	0	1	0	1	1	0	50	9.6	29	1.3	14	0	6	4.3	117	103	0	78	37	800	1200	0	1	75	0	0	0	-9999	500	3	32	0	0	83.3	1550	1	0	0	1.3	16	24.6	20
59	1	28.84	1	0	0	1	1	0	55	13.5	41	1.3	20	0	4.3	3	113	83	0	52	30	100	1200	0	1	69	1	0	0	-9999	200	0	34	0	0	70	2600	1	0	0	1.3	14	24.7	11
64	2	27.99	0	0	1	0	1	0	60	10.2	29.2	1	17	0	4.3	3	110	72	0	48	28	300	2500	1	1	73.3	1	0	0	-9999	300	1	32	1	1	120	1310	0	0	0	.7	21	34.5	6
80	1	27.4	0	0	0	1	1	1	20	11.3	34	1.5	22	0	5	3.45	91	46	0	130	85	400	1400	1	1	76	0	0	0	617	700	1	32	1	1	70	900	0	4	0	1.3	23	31.7	8
46	2	19.1	0	0	0	1	1	0	25	9.7	29	.9	26	0	4	3	92	70	0	60	32	50	1200	1	1	91	1	0	0	517	800	2	33	1	1	76	1600	3	4	0	.9	22	36.7	10.45
47	2	23.03	0	0	0	0	0	0	60	10.8	30.9	1.1	9	0	6	5	90	66.6	0	70	54	450	5300	1	1	70	3	0	0	-9999	800	2	33	1	1	91.6	780	1	4	6	.8	11	34.2	21.3
57	2	27.63	0	0	0	1	1	0	50	11.3	34	.7	18	0	6	4	107	68	0	86	41	150	1400	1	1	73	1	0	0	850	1100	1	33	1	1	86.6	700	0	0	0	.8	15	32.8	7
55	1	32.72	0	0	1	1	1	0	50	11.7	35	1.6	17	0	3.5	2.4	96.6	73.3	0	60	33	100	1400	0	0	62	0	0	0	734	500	0	33	0	0	66	1580	1	0	0	1.3	16	27.6	10
52	2	23.95	0	0	1	1	1	0	50	8.7	26	1.2	25	0	5	3.3	82	70	0	75	39	1000	1800	0	1	67	2	0	0	435	100	2	33	1	1	60	1200	1	0	0	1.3	20	25.2	8.45
64	1	30	0	0	0	1	0	0	40	13.1	39	1.4	18	0	7	5.3	83	83	1	165	105	100	1300	1	1	68	0	0	0	470	650	0	32.7	0	0	86.6	2500	1	0	0	1	20	27	10.35
66	1	25.61	0	0	1	1	1	0	45	13.3	40	1.2	17	0	4	2.3	120	87	0	62	35	200	2000	0	0	81	0	0	0	508	200	0	34	1	1	93.3	1900	1	0	0	1	12	24.4	8
54	1	25.31	0	1	0	0	1	0	60	14.4	43	.8	14	0	4.3	3	110	100	0	60	36	300	600	0	1	78	0	0	0	604	250	0	35.4	0	0	73.3	1290	2	0	0	.8	14	24.3	6.45
54	1	25.63	0	0	0	0	1	0	45	11.9	36	1	14	0	4	3	100	60	0	58	37	300	1400	0	1	73	0	0	0	-9999	400	0	33	0	0	66.6	1400	0	0	0	.7	13	32.2	6.3
43	1	29.38	1	1	0	0	0	0	35	14	40	.9	25	1	5	3	90	73	0	75	45	200	2000	1	1	72	0	0	0	503	700	0	32	0	0	120	900	0	0	0	1	24	35.7	8.3
77	1	28.7	0	0	0	1	0	0	40	15	45	1.3	13	0	4.3	3.3	96	62	1	73	40	50	1800	1	1	70	1	0	0	538	300	0	34	1	1	-9999	900	0	0	0	1.4	19	37.8	7
70	2	31.1	0	0	0	1	0	0	70	11.7	38	1.4	27	0	5.3	4	93	60	0	79	46	150	2000	0	0	70	0	0	0	517	1000	1	33.5	0	0	-9999	1100	0	0	0	1.4	21	30.6	8.3
73	2	15.55	0	0	1	1	0	0	65	9.1	26	.6	20	1	4	3	93	68	0	72	42	100	1900	0	1	58	1	0	0	480	300	2	-9999	1	1	55	270	4	0	0	.5	18	29.8	11
55	1	22.04	0	1	0	0	0	0	55	11.5	35	1.3	17	0	5	3.3	73	70	0	85	49	100	1500	0	1	80	1	0	0	527	1050	1	33	0	0	90	1100	1	0	0	1.2	16	30.2	7.15
57	1	25.43	1	0	1	1	1	0	45	12.6	38	1.1	14	0	4.3	3	81	53	0	52	34	250	1100	0	1	80	0	0	0	720	700	0	34	1	1	60	2500	1	0	0	1	13	28.7	10.2
74	1	24.3	1	0	1	0	0	0	45	15.2	48	.8	12	0	4	3	113	83	0	58	35	200	0	0	1	73	1	0	0	479	550	0	33.4	0	0	80	1970	1	0	0	.8	12	29	11.3
60	2	30.44	1	0	1	1	1	1	45	12	34	1.1	18	1	5	3.3	100	80	0	90	45	200	1800	0	0	73	0	0	0	512	150	0	34	0	0	88.3	1090	0	0	0	1.1	15	28.8	4.1
73	1	27.55	0	1	0	1	1	0	40	12.3	37	1.3	16	1	5	3.3	120	83	0	70	37	500	1200	0	1	90	0	0	0	-9999	700	0	33	0	1	70	3050	1	0	0	1.3	14	26.2	13
75	1	22.58	0	0	0	1	0	0	50	12	36	1.09	17.1	0	6	4.3	112	70	0	85	52	800	1200	0	1	77	1	0	0	-9999	300	0	33	2	1	96.6	2800	1	0	0	1.1	12	24.3	16
53	1	27.76	0	0	0	1	0	0	40	12.7	36.7	1.1	12	1	4.3	3.1	110	97	0	35	20	50	1000	0	0	93	1	0	0	600	250	0	34	0	1	86.6	1120	1	0	0	1.3	17	33	10
73	1	24.22	0	0	0	1	1	0	55	11	33	1	12	0	4.2	2.5	70	67	0	50	30	100	3000	1	1	60	1	0	0	-9999	300	0	34	1	1	66.6	1370	1	0	0	1.2	19	35.6	12.2
62	1	23.5	1	0	1	1	1	0	70	11	33	1.3	24	1	5	3.3	110	70	0	85	50	100	1000	0	0	78	1	0	0	498	700	2	33	0	0	70	1400	1	0	0	1.3	19	35.1	8.3
42	1	29.38	1	1	0	0	0	0	55	13.7	41	1	12	0	5.2	3	91.6	60	0	76	52	400	1400	0	0	86.6	0	0	0	778	800	1	32	0	0	-9999	2150	0	0	0	1	15	37.5	9
62	1	26.77	1	1	0	1	0	1	50	11.6	35	.8	17	0	4.3	3	115	70	0	54	31	100	1500	1	1	83	0	0	0	470	400	0	33	1	0	70	2140	1	0	0	1.5	14	27	13
60	1	24.39	0	0	1	1	1	0	65	12.7	38	1.5	17	0	4.5	2.5	107	93	0	80	50	200	1300	0	0	70	0	0	0	748	400	1	31	0	0	-9999	1300	2	4	0	1.4	17	30	24
62	2	31.6	1	0	1	1	1	0	55	11	33	1	25	0	3.3	2.3	120	60	0	32	17	350	2000	0	0	68	0	0	0	-9999	350	1	36	0	0	-9999	1110	0	0	0	.8	14	30	9.1
60	1	20.86	0	1	0	0	0	0	35	13	39	1.2	22	1	3.45	2.15	107	70	0	78	42	250	2000	1	1	70	0	0	0	593	650	1	34	1	1	-9999	1750	0	0	0	1	23	29.5	8.3
62	1	22.4	1	0	0	0	1	0	55	11	31	.9	12	0	4	2.4	90	92	0	58	34	50	3000	1	1	80	1	0	0	403	500	0	34	0	0	83.3	850	1	3	3	.7	12	33.7	13.5
62	1	22.4	1	0	0	0	1	0	55	11	31	.9	12	0	4	2.4	90	92	0	58	34	50	3000	1	1	80	1	0	0	403	500	0	34	1	1	90	850	1	3	0	.7	12	33.7	8.5
52	1	25.2	1	1	0	0	0	0	60	12.7	38	1	11	0	4	2.15	94	57	1	65	40	50	3500	1	1	76	0	0	0	661	150	1	33	0	0	80	970	1	2	0	-9999	-9999	-9999	13.1
52	1	31.1	0	0	1	0	0	0	50	10.8	32	1	20	0	4.3	3	97	70	0	64	33	100	1300	0	1	83	0	0	0	-9999	150	0	32	1	1	70	1650	0	0	0	.8	20	31.1	7
77	1	33.78	0	0	0	0	0	0	60	10.9	33	.8	18	0	4.3	3	77	73	0	50	36	100	2000	0	1	73	1	0	0	470	600	1	33	0	0	86.6	1400	0	0	0	.7	14	31	7.1
47	1	20.44	1	0	0	1	0	0	38	15.7	47	1.3	22	0	3.45	2.15	118	57	0	73	46	20	1600	1	1	76	0	0	0	654	400	0	33.6	1	1	-9999	1350	0	0	0	1.1	17	44.8	6
65	1	18.74	0	0	0	1	0	0	45	11.4	32.5	.7	10	0	6	4.5	93	73	0	75	49	200	3500	1	1	77	0	0	0	528	200	2	-9999	1	0	80	1380	0	0	0	.8	13	36.4	13
60	2	30.56	0	0	0	0	0	0	70	14	42	.9	20	0	4.3	3	120	63	1	82	57	100	2000	1	1	62	0	0	0	582	0	1	33.7	2	1	-9999	1900	1	0	0	1.2	16	30.6	8.3
55	1	25.3	0	0	0	1	1	0	60	13.3	40	1.2	20	0	4	2.3	96	53	0	80	51	50	800	1	1	68	2	0	0	553	600	0	33.7	0	0	70	1100	0	0	0	1.2	17	37.1	9
65	1	24.44	0	0	0	0	1	0	50	12.8	39	1.3	19	0	3.3	2.3	100	62	0	52	33	150	650	0	1	77	0	0	0	435	350	0	32	0	0	110	1930	0	0	0	1	15	29.7	7
55	1	19.81	0	0	0	0	0	0	45	-9999	-9999	1.1	21	0	5.3	4.3	95	65	0	135	95	200	2000	0	1	72	0	0	0	570	400	0	27.1	0	0	60	1290	1	0	0	.9	15	35.8	14.25
65	1	16.6	1	1	1	0	1	0	30	14.7	44	.7	13	0	4.15	2.45	95	75	1	70	46	150	1500	1	1	88	0	0	0	570	950	0	33	0	0	-9999	1250	1	0	0	1	24	31.8	9
59	2	23.53	0	0	0	1	1	0	30	8.8	26	1.1	18	0	5	3	90	73	0	93	43	200	1400	1	1	77	1	0	0	580	250	2	32	1	1	116.6	1190	1	0	0	.9	16	33	11.3
50	2	24.91	0	0	0	0	0	0	45	9.1	27	.8	20	0	5.3	4	93	77	0	127	83	100	1500	1	1	77	0	0	0	616	1300	1	32	0	0	93.3	720	1	0	0	.8	22	24	6.3
64	1	24.62	0	0	1	0	1	0	37	12.7	37.8	1.3	15	0	5	3.3	85	73	0	52	33	150	-9999	0	1	70	1	0	0	604	350	1	33	1	1	76.6	2070	1	0	0	1.1	19	24.4	7
65	2	21.48	0	0	0	0	0	0	45	9.5	27	1.3	28	0	4.3	3	98	63	1	80	52	50	2000	1	1	90	0	0	0	-9999	1000	2	34	0	0	90	910	1	0	0	.6	20	33.1	10
87	2	28.15	0	0	0	0	1	0	50	10.7	32	.9	16	1	5	3.3	73.3	91	1	88	35	300	2200	1	1	74	1	0	0	442	500	2	32	2	1	82	930	0	0	0	1	18	30.9	22.1
54	2	30.48	0	0	1	1	0	0	60	10.2	31	1	21	0	4.3	3.3	113	87	0	78	47	1100	1500	0	1	90	2	0	0	-9999	1000	2	32.5	1	1	70	1740	2	2	0	1	16	27.6	10
65	1	23.94	0	0	0	1	1	0	45	14	42	1.1	15	0	5	3.3	110	68	0	65	29	400	1500	0	1	90	0	0	0	-9999	600	0	32.2	0	0	86.6	2190	1	2	0	1.6	17	25.9	9
52	2	19.81	0	0	1	1	0	0	60	11	31	1	19	0	4.3	2.45	102	67	0	60	37	150	2500	0	0	80	0	0	0	434	100	2	33	0	0	86.6	1440	1	0	0	1.7	13	34.1	6.15
57	1	21.26	0	0	1	0	1	0	40	12.5	38	1.1	17	1	5.3	3.3	87	60	0	56	26	500	1100	0	1	73	1	0	0	-9999	800	0	33	0	0	86.6	1720	0	0	0	.8	19	34.7	8.3
77	1	19.17	1	0	0	0	0	0	30	12	36	1.2	24	0	4.2	2.5	110	69	0	72	42	100	1500	1	1	98	0	0	0	778	300	1	33	1	1	-9999	1500	1	0	0	1	19	29.9	12.3
33	1	29.76	1	1	1	0	1	0	50	16.5	49	1.4	14	1	5	4	106.6	93.3	0	74	46	300	2000	1	0	103.3	0	0	0	480	400	0	33.3	1	1	76.6	780	0	0	0	1.3	21	31.5	2.3
55	1	30.84	1	0	0	0	0	0	30	13	39	1.2	15	0	5.3	4	83	63	0	101	71	500	2000	0	0	80	0	0	0	435	700	0	32	0	0	80	940	1	0	0	1.1	13	29.1	11.35
53	1	23.87	1	1	1	0	0	0	35	8.3	24	1.3	21	1	5	4	93.3	73.3	0	82	43	50	2000	1	1	80	0	0	0	443	100	1	33.7	1	1	83.3	680	1	0	0	1	21	30.8	9.15
60	1	25.1	0	0	0	0	0	0	50	11.5	35.5	1.3	27	0	4.3	3	97	73	0	60	32	100	1200	0	1	83	1	0	0	-9999	500	0	34	1	1	73.3	2800	1	0	0	1.3	20	28	9
57	1	30.06	0	1	0	1	0	0	40	10.1	30	1	13	0	3	2	113	68	1	102	48	450	2000	0	1	70	2	0	0	479	250	1	33	1	1	90	770	2	3	2	1.2	13	28.1	16
54	2	27.34	0	0	1	1	0	0	50	11	31	.7	11	0	5	4	116.6	66.6	0	75	48	50	1500	1	0	50	1	0	0	566	400	2	33	1	1	86.6	1000	0	0	0	.8	19	42.7	10.1
56	1	28.68	1	1	0	1	0	0	60	13.3	38	.7	20	0	4.3	3	119.6	73.3	0	60	31	250	2000	0	0	93.3	0	0	0	582	100	0	32	0	0	88.3	1410	0	0	0	.8	19	43.2	5.2
57	1	22.2	0	1	0	1	0	0	45	11.3	34	1.3	23	0	4.3	3	120	63	0	81	50	40	1400	0	0	76	0	0	0	824	1150	2	32	0	0	90	2200	1	0	0	1.1	18	33.2	6
64	1	27.63	1	1	0	0	1	0	55	14	39.4	1.4	17	0	6	4.3	101	77	0	99	46	50	1500	0	1	76	1	0	0	-9999	150	0	33	1	1	56.6	218	4	0	0	1.4	19	32.8	23.3
68	1	25.76	0	0	0	1	0	0	45	13.3	37.4	1.3	13	0	5	3.3	120	83.3	0	54	30	300	1250	0	0	93.3	0	0	0	560	350	0	35	1	1	123.3	260	0	0	0	1.1	11	32.1	10.15
57	1	25.71	1	1	0	0	0	0	55	11.9	34	.9	15	0	4.3	3.3	112	77	0	52	33	400	1500	0	0	68	2	0	0	-9999	200	0	34	0	0	128.3	1150	2	0	0	.8	15	33.5	5.3
60	1	23.39	1	0	0	1	1	1	45	15.7	47	1.2	13	0	4.4	3.1	109	70	0	80	51	200	1500	1	1	83	0	0	0	527	1400	0	33	0	0	-9999	1850	0	2	0	1	13	38.7	7.3
68	2	24.78	0	0	0	1	0	0	60	9	27	.9	20	0	4.3	2.45	108	63	0	75	41	600	1500	0	0	73	0	0	0	559	1200	2	34	0	0	-9999	1490	0	0	0	.9	13	29.2	9
68	1	23.12	0	0	1	0	0	0	32	9.7	29	1	21	0	4	2.45	83	58	1	72	44	50	900	1	1	67	1	0	0	517	500	2	33.5	1	1	-9999	2300	0	2	0	1.2	17	30.9	9
69	1	22.58	1	0	0	1	0	0	50	14.1	42.3	1.2	16	0	4	2.3	87	70	0	60	40	400	700	1	1	63	1	0	0	-9999	600	0	32.4	1	1	50	2620	1	0	0	1.5	19	29.2	21.3
53	1	25.5	0	0	0	0	1	0	55	10.3	31	1.2	12	0	4.15	2.15	73	53	1	57	33	0	1200	0	0	73	0	0	0	488	200	1	33	0	0	-9999	950	0	0	0	1.1	20	33.1	6.3
70	1	40.51	0	0	0	1	0	0	54	13.7	40	1.5	16	0	3.3	2	97	77	0	37	18	50	800	0	1	68	0	0	0	-9999	50	0	33.8	0	0	80	2600	1	0	0	1.5	17	24.4	8
50	1	27.47	1	0	1	1	1	0	55	13.8	42	1.2	21	0	4.3	3	85	71	0	95	51	1200	1200	0	1	82	1	0	0	-9999	800	0	33.6	2	1	73.3	2550	1	0	0	1.1	11	28	8.5
76	1	24.28	1	0	0	1	0	0	50	17.7	53	1	14	0	4.15	2.3	118	83	0	77	45	150	1000	1	1	70	0	0	0	611	1350	0	31.5	1	1	93.3	1170	0	0	0	1	16	50.5	21.3
53	2	26.7	0	0	1	1	1	0	30	10.1	29	.98	14	1	5.3	4	101.6	66.6	0	110	57	100	2000	1	1	63.3	0	0	0	-9999	750	3	32	2	1	63.3	1050	1	0	0	.9	16	34	10
77	1	26.18	0	0	0	1	1	0	58	13.2	39.6	1.2	22	0	4.1	2.3	120	58	0	50	28	40	1200	1	0	73	1	0	0	593	300	2	32	0	0	-9999	1500	0	4	0	.9	16	38	11.3
64	1	25.19	0	0	0	0	1	0	35	14.6	44	.8	22	0	4	2.3	107	80	0	57	33	200	1300	0	1	80	0	0	0	410	700	0	34	1	1	73.3	2130	1	1	0	1	15	30.3	14.45
48	1	24.77	1	1	0	1	1	0	40	12.7	38	1.6	27	0	3.3	2.1	109	79	0	76	44	0	700	0	0	83	0	0	0	593	700	2	33	0	0	-9999	1800	0	0	0	1.2	19	28.9	12.3
55	1	24.46	0	0	0	0	1	0	50	10.7	30	1.3	15	1	5	3.3	103	73	0	72	39	100	3000	0	0	73	1	0	0	548	100	1	34.6	1	1	50	1710	0	0	0	1.1	28	29.4	8.45
66	1	22.6	0	0	0	1	1	0	45	9.3	28	1.4	22	1	4.45	3.15	83	60	0	73	46	100	2800	1	1	78	0	0	0	679	200	2	32.5	0	0	-9999	900	0	0	0	1.5	21	31.2	11
58	2	27.1	0	0	1	0	1	0	50	11.4	34	.9	16	0	4.3	2.3	103	70	0	50	30	500	2000	0	1	78	2	0	0	-9999	250	1	32.5	1	1	70	2440	0	0	0	.5	10	32.5	10
76	1	25.78	0	0	0	1	1	0	55	12.9	39	1.1	25	0	4.3	3	107	93	0	112	65	150	1700	0	1	69	0	0	0	402	1050	0	33.5	1	1	50	1420	0	0	0	1.1	17	31	11
66	2	34.63	0	0	1	1	1	0	35	12.2	37	1.1	18	0	4.3	3	107	60	0	68	35	300	1000	0	1	77	1	0	0	544	700	0	33	0	0	80	980	0	0	0	.7	15	32.4	8.15
68	2	21.46	0	0	0	1	0	0	55	11.7	35	.8	23	0	4.3	3	120	80	0	55	30	200	1100	1	1	80	0	0	0	-9999	1200	1	34.2	0	0	93.3	1780	1	0	0	.8	-9999	25.6	6
65	1	26.35	1	0	0	1	0	0	50	11.7	35	1	19	0	3.45	2.3	108	60	0	48	28	700	1000	0	1	70	0	0	0	593	700	2	33	1	0	-9999	1230	0	0	0	1	15	32.3	7.3
72	2	25.33	0	0	1	1	1	0	55	9.9	28	.7	21	0	4.3	3	106.6	86.6	0	80	26	500	3500	0	1	80	0	0	0	-9999	150	2	33	2	1	83.3	1090	0	4	0	.8	17	42.8	9
50	2	24.88	0	0	0	1	0	0	40	10.1	29	1.1	13	1	4.3	3	80	77	0	50	30	150	2300	0	1	66	1	0	0	505	150	2	-9999	0	0	90	1800	1	0	0	1	25	30.2	3.5
78	1	20.7	0	0	1	1	1	0	50	13.2	39.3	1	17	0	4.3	3	100	77	0	80	35	350	900	0	1	77	1	0	0	-9999	2500	1	32.1	1	1	83.7	2450	1	0	0	1.1	14	26.1	11
66	1	29.59	0	0	0	1	0	0	50	12.7	38	.9	17	0	5	3.3	113	60	0	120	52	150	1000	1	0	85	1	0	0	777	650	1	32.7	0	0	-9999	1200	1	0	0	.8	15	33	12.35
70	1	23.6	1	1	0	1	0	0	45	13.3	40	1.1	13	0	5	3.3	104	66	0	65	32	100	2000	0	1	86	0	0	0	666	50	0	33	0	0	75	1600	2	4	0	1.1	15	32	10
60	2	29.29	0	0	0	1	0	0	55	11	32	.8	14	0	4.3	3.3	125	73	0	81	29	0	2500	1	1	67	0	0	0	641	350	0	-9999	1	1	103.3	1230	1	0	0	.7	18	32.5	9.3
72	1	31.6	0	0	0	1	0	0	55	11.3	34	1.2	20	0	4.3	3	92	48	0	63	37	100	1500	0	0	73	1	0	0	427	400	1	32	0	0	80	950	0	0	0	1.1	20	31.8	10
60	1	26.4	0	0	0	0	0	0	60	14	42	1.1	20	0	3.15	2.15	84	67	0	48	18	400	1000	0	1	76	0	0	0	628	0	0	33	1	1	80	1400	0	0	0	1.1	17	39.4	7.5
51	1	38.06	1	0	0	1	1	0	68	14.7	44	1.3	19	0	5	3.3	92	68	0	74	42	200	1300	0	0	73	0	0	0	-9999	1400	0	33	0	0	73	2200	0	0	0	1.3	14	36.6	8.45
60	1	33.87	0	0	1	1	1	0	20	13.7	44	1.2	10	0	4.3	3	131	78	0	58	28	400	1800	0	1	60	0	0	0	-9999	250	0	33	0	0	80	2090	1	0	0	1.4	13	25	10
56	1	26.56	0	0	1	0	1	0	45	10.8	32	1.3	17	0	4	2.3	100	62	0	48	28	450	1300	0	1	78	1	0	0	488	650	1	34.7	0	0	96.6	2040	2	0	0	1.4	29	28.7	7
74	1	18.73	0	0	0	0	0	0	45	9.5	29	1.1	20	1	5.3	4.3	103.3	93.3	0	43	33	500	1200	0	0	93.3	2	0	0	461	100	1	35	0	0	103.3	1050	1	4	0	.7	16	37.3	10.3
70	1	26.22	0	1	1	1	0	0	30	12.9	39	1	15	0	5	3.3	87	90	0	71	45	200	1800	0	1	73	0	0	0	620	700	0	32.5	2	1	73.3	1250	1	0	0	.8	14	24.4	10
77	1	21.2	0	0	1	1	0	0	54	12	36	1	13	0	4	3	110	63	0	81	53	150	0	0	0	95	0	0	0	600	1250	1	34	0	0	90	1600	0	0	0	.8	14	34.8	12.3
50	2	27.18	0	0	1	1	0	0	50	10.3	31	1.2	19	0	4.3	3	94	53	0	100	65	50	1700	0	0	69	0	0	0	461	150	2	32.2	0	0	-9999	1480	1	0	0	1.4	17	28.3	15.45
64	1	28.6	0	0	1	1	0	0	60	12.7	38	1.1	17	0	4.3	3	113	73	0	75	43	700	1200	0	0	70	0	0	0	570	900	2	32	0	0	-9999	1490	1	0	0	1	15	30.1	8.2
66	1	32.77	0	0	1	1	1	0	60	10.7	32	1.2	19	0	4.3	3	72	65	0	68	39	900	1300	0	1	75	0	0	0	528	100	1	33.5	1	1	73.3	1650	1	0	0	.9	16	28.4	16.45
55	2	29.27	0	0	1	1	1	0	40	11	32	.9	15	1	4	3	117	67	0	69	42	100	1900	0	1	63	1	0	0	666	300	1	34.5	0	0	106.6	600	0	0	0	.7	16	36.9	6.05
42	1	21.55	0	1	0	1	1	0	60	12	36.1	1.5	18	0	4.3	3.4	117	77	0	60	30	800	2000	0	0	73	1	0	0	580	400	0	33	0	0	90	990	0	0	0	1.4	17	30	6.25
42	1	21.55	0	0	0	1	1	0	60	12	38.1	1.5	18	0	4.3	3.4	117	77	0	60	30	800	2000	0	0	73	1	0	0	580	400	0	33	0	0	90	990	0	0	0	1.4	17	30	6.25
62	2	19.72	0	0	0	1	1	0	60	9.6	29	1	21	0	4	3	120	100	0	65	34	200	2000	0	0	70	1	0	0	460	100	1	33	0	0	93.3	650	0	0	0	.7	13	31.4	13.3
62	2	35.21	0	0	0	1	0	0	50	12	36	.9	19	0	4	2.3	98	63	0	56	29	50	900	0	0	62	0	0	0	734	500	2	32	1	0	-9999	1610	0	0	0	.9	18	36.8	11
62	1	30.1	0	0	0	1	0	0	60	12	36	1.1	15	0	4.15	2.45	116	66	1	53	27	0	1100	1	1	77	1	0	0	538	400	1	34	0	0	70	1150	0	0	0	1.1	16	37.6	10.3
60	2	31.18	0	0	1	1	1	0	45	11.3	34	1.1	31	0	4.3	3.3	90	70	0	88	43	100	1500	0	1	73	0	0	0	486	100	2	33	0	0	70	1020	0	0	0	1.2	21	32.2	9
63	1	23.59	1	0	0	1	0	0	45	11.8	35	.8	17	0	5	3.3	83	87	0	63	40	350	1500	0	1	63	1	0	0	-9999	400	0	34.2	0	0	86.6	1900	1	0	0	1	18	25.6	8
68	2	18.78	0	0	0	1	1	0	40	8.9	27	.9	12	0	5.3	3.3	100	60	0	62	36	150	1800	0	1	80	1	0	0	365	600	2	32.5	1	0	76.6	2750	0	0	0	.9	14	31.4	11.15
58	2	31.25	0	0	0	1	1	0	60	11.7	35	1.1	18	0	4.15	3	92	66	1	56	30	50	1000	1	1	98	0	0	0	538	300	2	33.5	0	0	-9999	1320	0	0	0	1.1	18	33.6	23.3
58	1	25.71	0	0	0	1	0	0	35	11.1	36	.9	19	0	5	3	103	70	0	72	43	550	700	0	1	80	2	0	0	-9999	550	1	33	0	0	86.6	1920	0	2	0	1.2	17	33.7	8.1
56	1	26.7	1	0	0	0	1	0	63	12	36	1.2	15	0	3.45	2.15	103	73	0	50	32	300	0	0	0	67	0	0	0	771	700	0	34	0	0	73	1080	0	0	0	1	15	34.2	10.15
69	1	29.07	0	0	0	0	0	0	30	13	39	1.2	14	1	4.2	2.2	120	73	0	52	30	600	900	0	1	93	0	0	0	517	300	1	34	0	0	-9999	1700	0	0	0	1.1	17	34.1	10
36	1	26.7	0	0	0	0	0	0	50	13.7	41	.9	12	0	4.45	3	83	53	0	85	66	100	3000	0	1	78	0	0	0	514	900	0	32.8	1	1	76	1070	0	0	0	1.1	17	40.5	9.3
51	2	27.4	0	0	1	1	1	0	60	9.3	28	1	22	0	3	2	103	66	0	62	38	50	800	0	0	70	1	0	0	604	800	2	32	0	0	70	1550	1	0	0	1	18	33	13
57	1	22.31	0	1	1	1	1	0	20	14.7	44	1.1	27	0	5.3	3.3	107	62	0	157	92	500	2000	1	1	72	0	0	0	548	300	0	32	2	1	-9999	900	2	0	0	1.1	20	35.6	12.3
74	1	25.2	0	0	1	0	0	0	45	12.7	38	1.3	21	0	4.15	3.15	112	60	0	74	47	100	1200	0	0	73	0	0	0	706	500	1	33	0	0	-9999	1550	1	0	0	1.1	20	35.2	10.15
52	2	28.39	0	0	1	0	1	0	55	11.2	32	1	17	0	5.3	4.3	116.6	83.3	0	95	51	600	2000	1	1	60	1	0	0	518	200	2	33.6	1	1	66.6	770	0	0	0	1	17	34.6	8.3
71	1	21.63	1	0	0	0	0	0	40	11.6	33	1.3	21	1	5	3.3	83	63	0	55	38	100	3500	0	1	70	0	0	0	-9999	1000	0	34	1	1	91.6	1480	1	0	0	1.4	22	31	8
54	1	32.4	0	0	0	1	0	0	60	14.3	43	1.3	12	0	4.15	2.45	93	73	0	73	46	50	2800	1	0	69	0	0	0	859	700	0	33.7	0	0	90	1200	0	0	0	-9999	-9999	-9999	9.3
57	1	23.14	0	0	0	1	0	0	-9999	13	37.5	1	17	0	4.3	3	107	67	0	88	51	300	2000	1	1	93	0	0	0	-9999	600	0	34	0	0	90	1250	0	0	0	.8	14	36.2	7.45
50	2	23.4	0	0	1	1	1	0	45	6.7	20	.7	17	0	4.15	2.3	116	73	0	63	40	100	3000	0	1	79	0	0	0	611	100	2	34	1	1	-9999	1600	1	0	0	.9	18	32.2	5.3
72	1	27.68	1	0	0	1	0	0	45	12	33	1	14	0	4.3	3	106.6	83.3	0	70	40	200	2000	1	1	66.6	1	0	0	-9999	100	1	35	0	0	100	1750	0	0	0	1.2	18	30.8	13
49	2	22.3	0	0	1	1	1	0	60	11.3	34	1	11	0	3.3	2.3	120	83	0	70	38	300	1200	0	1	90	0	0	0	425	900	2	32	0	0	60	1350	1	0	0	1	17	31.5	8.15
68	1	24.22	0	0	1	1	1	0	60	10.1	29	1.3	18	0	4.3	3.3	117	73	0	60	37	200	2500	0	0	63	1	0	0	604	200	1	35	1	1	76.6	800	2	0	0	.9	17	32	12.1
57	1	28.93	0	0	0	0	0	0	55	13.4	46	1.41	26.3	0	4.3	2.3	110	63	0	38	26	500	0	0	1	73	0	0	0	465	400	0	34	1	1	73.3	1980	0	0	0	1.3	17	30	6
64	2	24.98	0	0	0	0	0	0	50	11.2	34	1.1	20	0	4	3	107	60	0	56	37	400	1300	0	1	73	0	0	0	498	150	0	33	0	0	66.6	1660	2	0	0	1.1	19	26	8.4
45	1	27.54	1	0	0	0	0	0	50	13	37	1.1	21	0	4.3	3	106	63	0	56	30	150	2000	0	1	73	0	0	0	-9999	100	2	35	1	1	86.6	950	0	0	0	1.1	19	32	9.45
48	1	31.1	0	0	0	1	1	0	50	13	39	1	21	0	3.45	2.45	120	56	0	62	43	400	1300	0	0	80	0	2	7	604	700	1	34	0	0	80	1050	0	0	0	1	21	40.1	6.45
64	1	26.34	0	0	0	1	1	1	55	12	34	1.1	16	1	5	4	93.3	93.3	0	85	48	400	2000	0	0	83.3	1	0	0	-9999	200	0	32	0	0	103.3	830	0	0	6	.9	16	33.4	5.3
57	1	23.8	0	0	1	1	1	0	50	17.4	46	1.1	15	0	4	3	103	83	0	54	33	100	1500	0	1	81	1	0	0	390	200	0	33	0	0	80	2120	1	0	0	1.1	18	31.2	6
75	1	27.68	0	0	0	1	0	0	50	12	36	1.1	19	0	5.3	4	109	73	0	142	99	200	2400	1	1	63	0	0	0	555	300	0	32	1	1	55	1950	0	0	0	1.2	17	32.1	9
55	1	28.63	1	1	0	0	0	0	50	14	42	1.2	13	0	4	2.4	100	52	0	57	34	300	1000	0	1	70	1	0	0	526	400	0	33.3	1	1	-9999	1850	1	0	0	1.4	16	31.6	7.3
53	1	19.15	1	1	0	0	0	0	40	12	36	.9	14	0	4.1	3.1	79	58	0	74	39	100	1600	0	0	80	0	0	0	592	900	0	32.5	0	1	-9999	1200	4	0	4	1	18	29.5	12.3
51	1	22.2	0	0	0	1	0	0	55	14	42	1.2	-9999	0	4	2.15	115	63	0	84	33	150	1600	0	0	82	0	0	4	748	250	1	33.5	0	0	70	1100	1	4	2	1.2	13	32.3	12.1
58	1	19.49	0	0	0	1	0	0	55	13.2	40	1	13	0	5	3.3	107	73	0	56	32	300	1400	0	1	73	0	0	0	706	450	0	33	0	0	70	2490	2	0	0	.9	14	27.1	7.45
41	1	26.98	1	0	0	0	0	0	40	15	42	1	11	1	5.3	4.15	95	80	0	125	58	50	3700	0	0	70	0	0	0	555	700	0	30	1	1	60	1070	0	0	0	1.2	18	42.4	8
44	1	37.2	1	0	0	1	1	0	45	14.1	40	1	10	0	5	4	118.3	86.6	0	65	37	100	3400	1	1	100	1	0	0	-9999	100	0	34	2	1	73.3	740	1	0	0	.9	12	40.9	11
56	2	21.2	0	0	0	0	0	1	40	10	30	1.2	20	1	4.3	3.3	86.6	80	0	125	92	0	4000	1	1	93.3	0	0	0	-9999	1300	2	31	1	1	90	510	1	0	0	1.2	20	39.9	17
59	1	30.39	0	0	0	1	0	0	55	14.7	44	.9	24	0	6	5	127	87	0	94	56	750	0	0	1	83	1	0	0	500	600	0	32	-9999	-9999	76.6	2440	0	0	0	.9	18	36	6.4
57	1	25.3	0	0	0	0	0	0	30	13.3	40	1.2	15	0	3.15	2.15	115	61	0	60	34	0	1800	1	1	73	0	0	0	655	150	1	33	1	1	-9999	2000	0	0	0	1.2	15	32.8	8.15
54	1	29.9	0	0	0	1	1	0	55	9	27	1.6	15	1	3.45	2.15	107	73	0	43	28	250	2000	1	1	69	0	0	0	808	600	2	35	0	0	80	1350	1	0	0	1.5	12	32.1	8.3
69	2	25.6	0	0	1	1	1	0	45	10.7	32	.9	24	0	5	3	110	96	1	64	42	100	0	1	1	76	0	0	0	850	500	2	32	0	0	75	1200	3	4	0	.7	16	30	13
47	2	29.67	0	0	1	1	1	0	55	10.6	30.3	.6	18	0	4.3	3	120	75	0	67	38	100	1800	0	0	70	2	0	0	512	300	1	33	1	1	106.6	1700	1	0	0	.5	17	31.6	12
72	2	28.13	0	0	0	1	0	1	50	11.4	34	.9	19	0	4.3	3	113	83	0	79	40	500	1100	0	1	73	1	0	0	-9999	1100	1	33	1	1	43.3	1850	1	0	0	1	12	27	9
66	2	27.68	0	0	1	1	0	0	60	14.3	43	.9	12	0	4.15	2.15	120	73	0	47	29	200	1500	0	0	72	1	0	0	527	200	1	33.5	0	0	-9999	1200	1	0	3	.8	11	30	8
76	1	34.89	0	0	0	0	0	0	40	13	38	.7	17	0	5	3.3	100	70	0	65	34	500	2000	0	1	78	0	0	0	-9999	350	0	34	0	0	83.3	2010	0	0	0	1	15	32.3	9
55	1	26.12	1	1	1	1	1	0	55	12.6	38	1.1	16	0	4.3	3	83	73	0	57	32	150	1100	1	1	63	0	0	0	380	200	0	33.4	0	0	73.3	1520	2	0	0	.9	15	23.3	7.15
80	1	24.13	0	0	0	1	1	0	35	13.1	41	.9	14	0	4.3	3	93	73	0	70	36	400	900	0	1	60	0	0	0	545	500	0	33	1	1	73.3	1100	1	0	0	.9	14	30.4	12
72	2	27.49	0	0	1	1	1	0	35	10.8	32	.9	16	0	4	2	68	73	0	30	20	450	1200	0	0	77	0	0	0	538	550	1	34	2	1	86.6	840	2	0	0	.7	12	22.1	18.1
66	2	21.4	0	0	0	0	0	0	55	12	36	1.4	18	1	4.3	3.3	84	67	0	76	44	100	1500	0	0	73	1	0	0	548	300	2	34	0	0	70	1210	1	0	0	1	16	33.6	11.2
65	1	28.69	0	0	0	1	0	0	55	12.7	38	.9	15	0	4	2.3	120	71.6	0	60	34	100	1500	1	1	68	1	0	0	629	100	0	34	0	0	-9999	1250	0	0	0	1.1	18	32.6	10
64	1	27.6	0	0	0	0	0	0	55	10.7	32	1.1	21	1	4	2.3	116	80	0	60	34	50	1300	0	1	90	0	0	0	566	100	1	33.5	0	0	70	1650	0	0	0	1	16	35.4	8
82	1	22.14	0	0	0	1	1	0	45	10.3	29.5	.9	17	0	4.3	3	101.6	73.3	0	57	32	500	2000	0	0	53.3	1	0	0	-9999	300	0	32.7	1	1	60	750	0	0	0	1.6	21	31.9	7.3
43	1	24.7	0	0	0	0	1	0	55	11.3	34	1.2	16	0	5	2.3	86	63	0	83	47	50	1700	0	0	78	0	0	0	907	1500	1	33	1	1	-9999	500	3	4	5	.9	20	36.8	11
74	1	21.5	0	0	0	0	0	0	40	11.3	34	1	24	0	4.15	2.45	99	60	0	85	49	100	1500	0	0	68	1	0	0	418	800	1	33	0	0	75	2920	1	2	0	1	23	28.6	13.3
73	1	21.72	0	0	1	1	0	0	55	11.3	34	1.2	26	0	3.5	2.2	100	73	0	55	33	10	1200	1	1	78	1	0	0	653	600	3	33	0	0	-9999	2700	1	4	3	.9	19	29.2	11
70	1	23.88	0	0	0	1	1	0	50	14.1	42.6	1.1	20	0	4.3	3	88	73	0	64	36	2000	1000	0	1	69	0	0	0	402	1200	0	32	0	0	63.3	1480	2	3	5	1.2	24	32.3	8.3
68	2	31.79	0	0	0	1	0	0	45	12	38	.8	13	0	5.3	4	73	67	0	68	36	50	1000	0	0	80	0	0	0	681	600	1	34	0	0	90	1310	1	0	0	.8	12	27.4	9.3
71	2	22	0	0	0	1	1	0	60	10.4	29.8	.9	15	0	4.3	3	115	93	0	68	42	700	2000	0	0	88	1	0	0	684	400	1	34	1	1	96.6	730	1	0	0	.8	11	30.3	12.3
56	1	23.12	0	0	1	1	1	0	60	14.4	43	1.3	22	0	4.3	3	120	73	0	81	50	300	800	0	1	83	0	0	0	544	300	0	33	0	0	86.6	1840	1	0	0	1	22	27.5	8.45
83	1	24.16	0	0	0	1	0	0	40	12	35	1.1	15	0	4	2.2	93	68	0	50	26	100	1800	1	1	80	1	0	0	787	1200	1	35	1	1	83.3	1240	0	0	0	.7	16	39.9	11.45
55	1	31.24	0	0	0	0	0	0	60	11	31	.8	21	0	5.3	4	103.3	95	0	85	49	100	2700	0	0	63.3	0	0	0	-9999	700	0	31	1	0	90	1830	1	0	0	.7	19	33.2	10
56	1	24.45	0	0	0	1	1	0	60	11.7	35	1.6	22	0	4	2.3	103	50	0	69	44	100	2000	1	1	83	0	0	0	470	500	0	33	0	0	-9999	1050	0	0	0	1.4	18	35.4	4
59	1	29.17	1	0	0	0	1	1	45	14.4	43	1.3	20	0	5	3.3	92	50	0	93	40	150	0	0	1	60	0	0	0	817	500	0	34.5	1	1	70	930	0	0	0	1.7	10	35.2	13.4
58	1	18.29	1	0	1	0	0	0	48	13	38	1.1	25	0	3.3	2.2	96.6	66.6	0	70	43	0	-9999	0	0	74.6	1	0	0	560	700	0	32	0	0	70	2150	0	0	0	-9999	-9999	-9999	9
62	1	27.61	1	0	0	1	0	0	55	8.3	25	1.3	20	0	5	3.4	113.3	50	0	48	31	400	3500	1	1	66.6	0	0	0	437	250	1	33	0	0	70	1050	0	0	0	1.1	16	31.5	9.3
81	1	20.6	0	0	0	1	0	0	55	8.4	24	2.3	36	0	5	4	110	60	0	65	30	600	3000	0	0	60	1	0	0	520	100	2	35	1	1	71.66	700	1	0	0	.6	12	30.5	11.3
53	1	22.49	1	1	0	1	1	0	25	10	29	1.3	18	1	4	2.3	93	73	0	45	28	0	1800	0	1	82	0	0	0	530	900	0	32	1	0	60	1040	1	0	0	1.1	15	31.9	7.3
65	1	26.2	1	0	0	0	1	0	50	11.7	35	1.3	19	0	5	3.3	110	52	0	89	55	0	2000	1	1	73	0	0	0	538	200	1	33	0	0	-9999	1750	1	0	0	1.2	19	28.5	9.3
77	2	25.57	0	0	0	0	1	0	30	10.9	33	1.1	22	0	5	3.3	77	80	0	75	33	200	1000	0	1	75	1	0	0	-9999	1100	1	33	1	0	80	2150	0	0	0	.9	16	29.6	6
55	1	25.95	0	0	1	1	0	0	35	13	39	1.2	20	0	5	3	83	63	0	95	56	50	2000	0	1	80	0	0	0	570	1200	0	32	1	1	63.3	810	1	0	0	1.1	18	29.8	9
57	1	32.46	0	1	1	1	1	0	55	13.3	40	1.4	23	0	5.3	4	91	77	0	85	52	100	700	0	1	83	1	0	0	629	900	0	32.3	1	1	76.6	1950	1	0	0	1.1	15	28.3	9.2
63	2	26.37	0	0	0	1	0	0	35	10	31	.8	14	0	4.3	3.3	100	77	0	67	39	150	2200	0	1	70	0	0	0	710	200	1	33	1	1	88.3	600	0	0	0	1	18	35.4	9.1
71	2	23.43	0	0	0	1	0	1	45	13.5	38.7	.9	25	1	5	3	60	73	0	80	41	100	2000	0	0	83	0	0	0	-9999	50	1	33	1	0	76.6	840	0	0	0	.9	21	35.8	8.3
59	2	22.81	0	0	0	1	0	0	60	10	30	.9	19	0	5	3.3	93	73	0	76	40	100	2000	1	1	87	1	0	0	443	200	2	32.8	0	0	-9999	1150	0	0	0	.9	18	33.1	9
58	1	28.3	0	0	1	0	0	0	50	13.3	40	1.2	14	0	4	3	120	75	0	68	45	0	900	0	0	76	1	0	0	792	800	0	34.5	0	0	70	1700	1	0	0	1	14	37.7	8.3
75	1	22.76	0	0	1	1	0	0	48	10.7	32	1.1	18	0	4.4	3.1	120	58	0	80	42	650	1000	1	1	81	0	2	0	640	1150	2	32	0	0	73	1000	0	2	4	.9	17	33.1	10
66	1	23.86	0	0	0	1	0	0	50	11.7	35	1.2	20	1	4	2.3	111.6	61	0	61	37	400	1000	1	1	73	0	0	0	665	600	1	33.2	0	0	-9999	2000	0	0	0	1	16	32.5	9
27	2	21.67	0	0	0	0	0	0	60	9.3	26	.8	20	0	6	5	93.3	70	0	75	60	300	2900	0	0	73.3	1	0	0	-9999	100	1	32	1	1	90	1130	1	0	0	.6	13	29.4	6.45
75	2	30.92	0	0	0	0	0	0	30	12.3	37	1	22	0	4.45	2.3	74	57	0	77	45	100	1000	0	0	62	0	0	0	954	1500	2	33	0	0	-9999	1420	0	2	0	.9	15	35.4	9.1
57	1	28.36	1	1	1	1	0	0	40	16.2	49	.9	12	0	4.3	3	97	70	0	64	33	50	900	1	1	71	0	0	0	402	800	0	33	0	0	86.6	1170	0	0	0	.9	12	34	10.3
59	2	28.68	0	0	1	1	0	0	60	10	30	.7	20	0	4.3	3.1	117	103	0	60	37	100	2000	1	1	73	1	0	0	508	100	1	34	1	1	73.3	800	2	0	0	.9	14	28.1	12.3
52	1	27.02	1	0	0	1	1	0	50	13.9	42	1.1	17	0	5	3.3	83	50	0	39	25	200	0	0	1	68	0	0	0	571	500	0	34.3	0	0	86.6	2500	1	0	0	1.6	12	29.1	6.3
38	1	17.51	1	0	1	1	1	0	60	18.6	52	1.1	16	0	5	3.3	123	83	0	87	46	450	1500	0	1	90	0	0	0	-9999	600	0	31	0	0	75	2500	1	0	3	1	12	26.9	13.5
59	1	27	0	0	1	0	0	0	30	17.7	53	1.4	25	0	4.3	3	89	63	0	75	42	100	1000	1	1	73	0	0	0	679	600	0	33	1	1	73	1900	0	0	0	-9999	-9999	-9999	14
71	1	25.95	0	0	0	0	1	0	60	13	37	1.3	14	0	4.3	3.3	100	66.6	0	83	48	1000	2000	0	1	80	1	0	0	706	500	1	32	1	1	91.6	1280	1	0	0	1	11	34.7	20.5
55	1	27.68	0	1	0	0	0	0	35	10.7	32	1.4	13	0	3.45	2.3	120	70	0	65	37	100	2200	0	0	69	1	0	0	661	300	2	33.5	0	0	-9999	1370	1	0	0	1.2	15	35.3	9
74	1	27.89	0	0	0	1	1	0	40	11.7	35	1.2	21	0	4	3	100	63	0	53	31	100	1700	0	0	77	0	0	0	488	700	1	33	0	0	-9999	1650	0	0	0	1.1	20	32.5	10
58	1	26.21	0	0	1	1	1	0	60	11	34	1	17	0	5.3	4	103.3	63.3	0	110	55	200	2500	0	1	86.6	1	0	0	-9999	300	0	32	1	1	61.6	970	1	0	0	.8	15	30.6	10.3
63	1	27.75	0	0	0	0	0	0	40	13.8	39.4	1	14	0	4	3	96.6	86.6	0	55	41	100	2500	0	0	80	0	0	0	492	200	0	33	2	1	90	1040	0	0	0	1	14	32.9	11.3
54	1	23.43	1	1	0	0	0	0	30	13	37	1.9	18	1	5.1	3.4	93	75	0	60	37	1100	1800	0	0	70	0	0	0	433	300	0	32	0	0	110	1420	1	3	2	1	14	31.9	9.15
50	1	25.4	0	1	0	0	1	0	55	12.6	36	.9	13	0	5.1	4	115	93	0	85	34	400	2000	1	1	92	0	0	0	518	400	1	-9999	1	0	105	720	2	5	7	.9	20	30.7	6.3
56	1	30.1	0	0	0	1	0	0	44	12	36	1	19	1	4.3	3.3	97	93	0	86	53	50	3000	1	1	93	1	0	0	670	300	1	33	0	0	80	790	0	0	0	.9	16	37.5	6
54	1	24.2	1	0	0	0	0	0	70	13.7	41	1	14	0	4.15	2.45	96	55	0	80	52	200	1500	0	0	74	2	0	0	495	1200	1	33	0	0	65	1350	0	0	0	1	14	35	6.3
64	2	27.97	0	0	0	1	0	0	60	14.6	43.8	1.4	31	0	4.4	3.1	77	68	0	70	42	200	1000	0	0	67	0	0	0	570	1200	2	34	0	0	80	1750	3	3	2	1.1	21	34.1	16.45
61	1	20.2	1	1	0	0	0	0	55	13.4	39.5	1.4	18	0	4.3	3	90	63	0	53	27	1100	1000	0	1	85	2	0	0	-9999	350	1	32	0	0	80	-9999	0	0	0	.8	12	36	6.4
49	2	26.17	0	0	0	1	1	0	50	11	32	.9	25	0	4	3	103	92	0	45	24	0	2500	0	0	77	1	0	0	527	30	0	35	0	0	83.33	1200	1	0	0	.8	20	33	8.45
81	2	21.22	0	0	0	1	1	0	25	11.5	34	.6	18	0	6	4	93	53	0	80	37	100	1050	0	1	84	2	0	0	426	700	1	33	2	1	60	680	1	0	0	.8	14	27.1	22
65	2	22.27	0	0	1	1	0	0	60	10.7	32	.9	13	0	3.45	2.3	110	72	0	63	37	0	1200	0	0	80	1	0	0	673	200	2	33.2	0	0	-9999	1500	1	3	0	.9	14	36.6	10.15
65	2	25.71	0	0	0	1	0	0	60	9.7	29	.8	20	0	4.15	2.3	101	59	0	47	25	500	0	1	0	89	1	0	0	740	500	1	34	0	0	-9999	1260	1	0	0	.7	15	31	10
52	2	34.61	0	0	0	1	1	1	55	13.8	41	.7	14	0	5.3	4	100	80	0	68	40	50	1500	0	1	90	1	0	0	488	800	0	34.5	2	1	80	280	1	0	0	.7	14	38.6	12
61	1	18.65	0	0	1	1	0	0	55	13.4	40.6	1.7	22	0	5	4	133	73	0	72	36	100	1000	0	1	77	2	0	0	-9999	750	1	32	1	0	36.6	2050	0	0	0	1.4	12	32.1	10
59	1	27.68	1	0	0	0	0	0	50	11.9	36	1.4	16	0	5	4	90	63	0	62	34	300	1700	0	1	76	0	0	0	566	400	0	33.5	1	1	83.3	1510	1	0	0	1.2	12	27.9	8
48	1	24	1	1	0	0	0	0	60	12.3	37	1	18	0	4.3	3	103	75	0	52	34	150	2300	0	0	90	0	0	0	593	250	1	32	0	0	-9999	1050	1	0	0	.9	14	30.7	10
71	2	30.49	0	0	1	1	1	0	35	12.1	36	.8	15	0	5.3	4	80	70	0	40	24	50	900	1	1	77	0	0	0	-9999	200	1	34	1	0	86.6	2100	0	0	0	.7	31	25.7	10.2
59	2	24.01	0	0	1	1	1	0	55	11.8	34	1.1	17	0	5.3	4	97	60	0	61	37	400	0	1	1	80	0	0	0	719	700	2	33	0	0	73.3	3250	0	0	0	1.1	13	29	6.2
55	1	31.22	1	1	0	0	0	0	35	-9999	-9999	.6	20	1	4.3	3	87	68	1	70	45	-9999	-9999	1	1	70	0	0	0	-9999	-9999	-9999	-9999	1	1	83.3	2500	1	0	0	.7	13	24	9
64	1	24.91	1	1	1	0	0	0	35	10.2	29.2	.9	20	0	4	3	77	83	0	50	30	100	2000	1	1	73	2	0	0	509	300	0	34.5	0	0	90	1000	0	0	0	.7	21	35.5	5.15
51	2	27.04	1	1	1	1	1	0	55	12.7	36.3	.9	12	0	4.3	3.3	106.6	83.3	-9999	90	42	200	2500	1	1	93.3	1	0	0	499	200	0	34.5	0	0	93.3	1050	1	0	0	.9	19	32.2	6
64	1	31.25	0	0	1	1	0	0	45	12.8	37	1.3	19	0	4.3	3	120	89	0	66	34	0	900	0	0	77	0	0	0	-9999	40	2	32.5	0	0	-9999	1800	0	0	0	1.4	24	32	10.3
47	1	25.22	1	0	0	0	0	0	55	13	39	.8	18	0	3.15	2	106	73	0	36	23	150	1500	0	0	76	0	0	0	654	700	1	33.4	0	0	-9999	2400	0	0	0	.8	15	34.7	7.3
62	2	27.6	0	0	0	1	1	0	50	11	33	1	15	0	4.15	2.3	89	53	0	45	22	100	-9999	0	0	70	0	0	0	571	400	2	33.9	0	0	-9999	2000	2	0	0	.8	11	31	7.45
61	1	28.07	1	0	0	0	0	0	55	15.7	47	1	14	0	4.3	3	90	58	0	70	30	200	2000	1	1	69	0	0	0	461	50	0	34	1	0	50	2400	1	0	0	1	13	41	10
50	1	21.36	1	0	0	0	0	0	50	12	36	1.1	14	0	4.4	3.1	90	80	0	83	50	100	1000	0	0	83	0	0	0	508	1500	0	33	0	0	73	1470	3	4	0	1.1	16	27.8	13.2
35	1	27.7	1	0	0	0	0	0	60	14.3	43	1	13	0	4.45	3	120	97	0	73	39	600	1700	0	0	65	0	0	0	-9999	400	0	33	0	0	-9999	950	1	4	5	1.1	14	31.1	6.15
65	1	24.34	0	0	0	1	0	0	60	12.7	38	1	18	0	4.3	3	100	67	0	71	40	100	1300	0	0	70	0	0	0	529	1300	1	32	0	0	-9999	2300	1	2	3	1.2	16	30.7	8.3
42	1	29.6	1	0	0	0	1	0	43	13	39	1.1	10.4	0	4.3	3.15	100	76	0	63	35	150	1300	0	0	66	0	0	0	640	750	0	33.8	0	0	66	1000	1	0	0	1.1	14	35	6.15
59	1	23.83	0	0	0	1	0	0	45	14.2	40.1	.9	8	0	4.3	3	103	77	0	77	43	150	1200	0	1	90	0	0	0	-9999	850	0	33	0	0	73.3	2100	0	0	0	1	18	29.6	12
61	2	23.83	0	0	0	0	0	0	50	10.3	31	.9	12	0	5.3	4	89	77	0	80	45	300	1300	0	1	73	1	0	0	693	700	1	33	0	0	70	2420	0	0	0	.8	17	30.2	12.3
61	1	19.7	0	0	0	1	0	0	45	9.7	29	1	13	0	4.3	3	98	77	0	65	40	100	500	0	0	80	0	0	0	390	200	1	33	0	0	-9999	1290	1	2	0	1	16	34.6	5
29	1	31.02	0	0	0	0	0	0	55	11.5	33	.9	16	0	4.3	3.3	96.6	66.6	0	70	45	30	3000	1	1	76.6	0	0	0	-9999	50	0	32	0	0	80	4250	1	0	0	1	16	34	7.3
59	2	22.4	1	0	0	1	0	0	35	10.7	32	.9	19	0	4	2.45	108	64	0	53	35	50	0	0	1	76	2	0	0	514	600	2	32	1	1	80	1350	1	0	0	.8	16	36	9.45
77	2	20.9	0	0	1	1	1	0	60	8	25	1.2	19	0	4.45	3.15	102	60	0	87	55	0	1300	0	0	72	0	0	0	498	450	3	35	0	0	73	1600	1	2	0	1.2	14	27.8	12.3
56	2	23.2	0	0	1	0	0	0	55	9	27	1	11	0	5	3.3	75	70	0	86	49	40	2000	0	0	95	0	0	0	850	600	2	32	0	0	-9999	1300	0	0	0	.8	17	31.2	11
46	2	35	0	0	0	1	1	0	40	12.8	36.8	1.2	20	0	4.3	3.1	116	97	0	38	25	500	1500	0	0	83	1	0	0	510	200	0	34	0	0	110	880	0	0	0	.7	15	35.3	5.45
46	2	35.05	0	0	0	1	1	0	40	12.8	36.5	1.2	20	0	4.3	3.1	116	97	0	38	25	500	1500	0	0	83	1	0	0	510	200	0	34	0	0	111.6	880	0	0	0	.7	15	35.3	5.45
70	1	22.66	1	0	0	1	0	0	60	15.3	46	1.4	23	0	4	2.45	136	85	0	57	35	250	1000	0	0	75	0	0	0	733	1000	0	34	0	0	83	1430	0	2	0	1.1	18	38	11
61	1	25.56	0	0	0	1	1	0	65	12.3	37	1.1	16	0	3.45	2.3	120	83	0	68	34	500	1700	0	0	74	0	0	3	570	500	1	33.2	0	0	-9999	1700	2	4	3	1.2	16	30.2	17.2
69	2	22.9	0	0	1	1	0	0	50	12.3	37	1.9	14	0	3.3	2.3	78	60	0	53	33	50	1300	1	1	68	0	0	0	617	150	2	33	0	0	80	1300	0	0	0	.8	11	33.3	17
71	2	29.77	0	0	0	1	1	0	40	10.6	30.4	1	14	1	4.5	3.5	97	60	0	60	38	50	1200	0	1	77	1	0	0	820	650	1	33.7	1	1	63.3	1370	1	0	0	1	16	25.5	10.15
999	1	28.7	0	1	0	0	0	0	30	13.3	40	1	10	0	4.3	3	89	61	0	72	41	50	2000	0	1	78	1	0	0	604	450	0	32	1	1	70	1500	0	0	0	1	13	35.1	9
62	1	23.15	1	1	1	1	0	0	15	11.6	35	1.1	18	0	5	3.3	97	83	0	66	36	500	600	0	1	88	0	0	0	444	1000	0	32	0	0	73.3	1290	1	0	0	.8	15	29	8.15
57	2	25.6	0	0	0	1	1	0	60	10.7	32	.9	19	0	4	2.3	82	83	0	44	27	50	0	0	0	80	1	0	0	-9999	750	1	33.5	0	0	66	1550	1	3	0	.7	11	31.7	11.3
75	1	29.74	1	0	1	1	1	0	55	13.7	41	1.4	20	0	4	2.3	117	68	0	60	32	150	1100	1	1	81	0	0	0	900	600	0	34	0	0	-9999	1290	0	0	0	1.1	18	38	9
53	2	24.97	1	0	1	1	1	0	50	10	30	.9	11	0	4.5	3.2	120	70	1	68	40	100	2200	1	1	56	0	0	0	522	1000	2	33	0	0	106.6	750	1	0	0	.8	12	32.8	9
58	1	36.3	0	0	1	1	1	0	50	13.7	41	1.1	10	0	4	2.3	107	70	0	39	21	150	2200	0	0	74	0	0	0	748	250	1	34	0	0	70	1300	0	0	0	.9	16	32.7	5
62	1	28.69	0	0	0	1	1	0	40	11.9	36	1.1	12	0	5.3	4	117	73	0	107	65	400	0	0	1	77	1	0	0	488	600	0	33	0	0	93.3	3350	1	0	0	1.1	8	27.1	5.45
76	2	19.72	0	0	0	1	1	0	45	11.3	34	.7	19	0	4.3	3.1	120	53	0	68	38	100	1400	0	0	72	0	0	0	890	500	2	33	0	0	-9999	1450	0	2	0	.8	15	32.6	12
66	2	29.49	0	0	1	1	1	0	40	10.7	32	.8	15	0	5.3	4	99	70	0	100	53	200	700	0	0	75	1	0	0	444	1000	2	32.5	0	0	-9999	1850	1	4	0	.9	16	36.3	9
55	1	27.06	1	0	0	0	1	0	55	13.3	40	1	14	0	3.3	2.1	105	58.3	0	58	34	100	-9999	1	0	70	0	0	0	559	-9999	0	34	0	0	84	1250	0	0	0	.9	16	35.1	7
64	1	25.4	0	0	1	0	1	0	55	14	35.8	1.4	19	0	4.3	3	110	87	0	65	31	250	1100	0	1	100	1	0	0	-9999	1000	0	32	0	0	80	2700	0	0	0	.6	11	28.3	9.3
53	2	29.05	0	0	1	1	1	0	55	13.5	41	.8	12	0	7	5	103	68	0	85	45	200	1600	0	1	63	1	0	0	448	1100	0	33.5	1	0	86.6	2170	1	0	0	1.3	18	26	6.4
64	2	36.89	0	0	0	0	1	0	60	12.7	39	1.1	18	0	4.1	2.4	97	65	0	49	22	200	800	0	0	70	1	0	0	671	500	1	33	0	0	-9999	1800	0	0	0	1.2	19	31.9	13
68	2	32	0	0	0	1	1	0	77	10.3	31	1.1	24	1	4.15	3.15	110	78	0	59	38	300	500	0	0	70	1	0	6	808	600	2	32	0	0	86	1550	0	0	0	.9	17	30.4	11
54	1	27.2	1	1	0	0	0	0	40	11.3	37	1.1	16	1	3.3	2	75	63	0	55	35	0	1000	0	0	87	0	0	0	517	250	0	32.5	0	1	-9999	1400	1	0	0	.9	14	36.9	8
61	2	23.44	0	0	0	1	0	0	50	13	39	.9	21	0	4.3	3.3	120	90	0	70	44	500	1000	0	1	93	1	0	0	-9999	500	1	31.8	0	0	83.3	2050	1	0	0	.7	15	33.1	7
55	1	18.42	1	1	0	1	1	0	50	10.8	32	1.1	17	0	4.3	3	100	63	0	41	35	800	1200	0	1	90	1	0	0	-9999	700	1	32	0	0	90	1650	0	0	0	1	14	29.8	7.1
60	2	28.35	0	0	0	1	1	1	55	-9999	-9999	.9	8	1	5.3	3.5	120	73	0	58	30	50	1500	0	0	83	1	0	0	600	250	1	32	0	0	76.6	1240	0	0	0	.7	17	37.5	10
53	1	28.73	1	1	0	1	1	0	50	13	37	1	10	0	6	4.3	100	85	0	100	77	150	4000	0	0	86	0	0	0	536	500	0	-9999	1	0	63.3	1300	0	0	0	1	12	26.7	5.2
59	1	21.78	1	0	0	0	1	0	53	11.7	35	1	17	0	4	2	95	60	0	45	23	300	1800	0	0	80	1	0	0	808	150	2	34	0	0	80	1300	1	0	0	.9	14	35.7	8
68	1	25.9	0	0	0	0	0	0	50	11.7	35	1.2	14	0	3.3	2.15	94	57	0	53	26	100	2000	0	0	70	0	0	0	777	1100	0	35.1	0	0	70	1250	0	2	0	1	16	32.6	8.3
47	1	29.7	1	0	1	1	1	0	45	15.7	47	1.2	12	0	4.45	3.3	90	75	0	75	44	100	1000	0	0	83	1	0	0	666	800	0	32	1	1	75	1400	1	0	0	.9	10	28.9	7
48	2	25	0	0	0	1	1	0	40	12.3	37	1.1	39	0	4.45	3	120	70	0	85	38	150	800	0	0	77	0	0	0	443	650	2	32	0	0	-9999	920	1	0	0	1	23	33.7	7
57	2	24.6	0	0	0	0	1	0	55	12	36	1	21	0	4	3	99	40	0	105	60	100	1700	1	1	80	0	0	0	-9999	1800	0	32	2	1	73	2400	1	0	0	1.1	18	34.3	10.3
51	1	23.6	1	1	0	1	0	1	30	11	33	1.3	12	0	4.3	3.3	120	56	0	81	48	200	3000	0	0	73	0	0	0	600	400	1	32	0	0	80	950	1	0	0	1.1	16	29.8	9.45
74	1	34.68	1	1	0	1	1	0	50	13	34	1.1	9.6	0	4.3	3.3	100	73	0	56	35	250	2500	1	1	60	1	0	0	498	150	0	33	1	0	90	970	0	0	0	1	6	26.1	4
62	1	26.29	0	1	0	0	0	0	50	13.3	40	1.1	13	0	4.3	3	105	80	0	109	80	50	2000	0	1	63	0	0	0	559	1100	0	32	0	0	83.3	1380	1	2	0	1	15	27.7	9.3
66	1	22.49	1	1	0	0	0	0	50	12.1	34.6	1.2	16	0	5	4	105	70	0	72	42	100	2500	1	1	86.6	0	0	0	-9999	400	1	35	0	0	80	930	2	0	0	.9	15	27.5	8.3
67	2	19.56	0	0	0	0	0	0	45	12	34	.9	9	0	4.3	3.3	127	73	0	66	41	50	2000	1	1	67	0	0	0	481	100	1	32	1	1	56.6	1280	1	0	0	1	17	28.8	14.45
50	2	21.09	0	0	1	1	1	0	45	11	32	1	9	0	5.5	4.5	110	73	0	75	30	70	1600	1	1	50	1	0	0	762	600	2	33	1	1	66.6	940	2	2	0	.9	14	36.1	21.15
55	1	25.28	1	1	0	1	1	0	55	13.1	39	.9	13	0	4.3	3.3	90	80	0	69	43	50	1100	0	1	68	0	0	0	700	1000	0	33.2	0	0	86.6	1550	1	0	0	.9	13	30	8.3
56	2	24.14	1	0	1	1	1	0	-9999	11	32	.8	14	0	5.3	4	120	90	0	85	45	50	1300	1	1	83.3	0	0	0	-9999	700	2	32	1	1	75	620	1	0	0	.6	14	31.3	5.45
72	2	19.07	0	0	0	1	1	0	45	10.7	32	.8	15	0	6	4.3	78	53	0	83	34	150	1300	0	1	80	1	0	0	508	1200	2	34.8	1	1	70	730	0	0	0	-9999	-9999	-9999	9
63	1	35.76	0	0	0	1	1	0	50	13.7	41	1.2	10	0	3.45	2.45	93	69	0	57	33	100	1000	0	0	83	0	0	0	460	300	0	32	1	1	-9999	1250	1	0	0	.9	16	36	8
51	1	21.87	0	0	0	0	1	0	30	12	35	.9	8	0	5	3	93	77	0	100	58	50	2500	0	1	72	0	0	0	620	100	0	30	1	1	116.6	400	0	4	0	.7	16	39.9	13.2
49	2	24.99	0	0	1	1	1	0	60	9.6	27	.9	20	0	5	3.3	111.6	83.3	0	35	25	700	1800	0	0	91.6	0	0	0	-9999	150	2	34	0	0	76.6	600	1	0	0	.9	14	31.3	8
54	2	29.38	0	0	0	1	0	0	80	13.3	40	1.1	12	0	4.45	3.15	110	60	0	93	50	100	1000	0	0	70	0	0	0	707	900	1	32	0	0	-9999	1100	1	2	0	1.3	15	35	19
52	1	26.3	1	0	0	1	0	0	56	12.7	38	1.1	13	0	4.3	3	115	60	0	64	38	50	2800	0	0	70	0	0	0	518	550	0	33.7	0	0	-9999	1520	1	0	0	1.2	19	30.5	8.5
61	1	26.22	1	1	1	1	1	0	70	14.5	43.5	1.2	18	0	4.3	3.2	110	63	0	65	40	50	1500	0	0	-9999	1	0	0	690	300	2	32	0	0	-9999	2200	0	0	0	1.2	17	34.3	10.3
54	1	30.11	1	0	0	0	1	0	50	10	30	1	16	1	4	2.4	79	57	0	61	35	10	4800	1	1	68	0	0	0	480	100	0	33	1	1	70	1300	1	0	0	1.1	13	29.1	5.3
63	1	21.3	0	1	0	0	0	0	40	17.3	52	1.2	14	0	4.15	3	110	70	0	77	35	300	1400	1	1	70	0	0	0	-9999	1300	0	32	1	0	80	1280	0	4	0	1	11	39.5	13.1
56	2	22.81	0	0	0	1	1	0	55	12.2	36.6	1	20	0	4.45	3.3	103	62	0	75	40	200	1500	0	0	77	0	0	0	872	300	2	32.8	0	0	-9999	1700	1	2	0	.9	14	29.5	10.15
44	1	31.14	1	1	0	1	0	0	50	13.6	41	1.3	15	0	4.3	3	83	97	0	53	32	300	500	0	0	70	0	0	0	394	350	0	33	0	0	90	1310	0	0	0	1	14	31.4	6.15
76	2	25.57	0	0	0	0	0	0	60	10	30	.9	21	0	4.3	3	80	63	0	55	23	200	1400	0	1	68	0	0	0	560	200	2	34	1	0	63.3	770	0	0	0	.8	13	28.5	10.1
59	1	25.71	1	1	0	0	1	0	45	12	36	.8	22	0	6	4.3	75	83	1	116	67	150	2000	1	1	88	0	0	0	394	1200	0	33.7	0	0	83.3	950	0	0	0	.9	15	26	10.3
79	2	19.53	0	0	0	1	0	0	30	14	41	1	18	1	5.3	3.3	120	80	0	82	48	1000	1500	1	1	70	0	0	0	-9999	600	0	32	1	1	110	700	0	0	0	1.2	15	37.9	12.45
48	1	25.95	1	1	0	0	0	0	55	12	36	.8	12	0	6.3	4.15	113	95	0	72	46	50	3300	0	0	96	0	0	0	490	500	0	33	0	0	93.3	590	1	0	0	.9	13	36.5	1.3
63	1	25.92	0	0	0	0	0	0	30	12	35	1	14	1	5	4	112	73	0	95	48	100	1800	1	1	83	1	0	0	488	50	0	33.8	1	1	83.3	1480	1	0	0	1	14	36.8	12.15
52	1	25.34	1	0	0	0	1	0	-9999	11	32	1.1	22	0	5.3	4	101	68	0	71	39	200	3000	1	1	50	2	0	0	-9999	3000	0	-9999	0	0	70	810	2	0	0	1.1	16	26.1	10.15
63	2	23.87	0	0	0	1	0	0	55	9.6	27.4	.6	10	0	5	3.3	120	67	0	60	32	150	2300	1	1	53	0	0	0	461	50	1	35	0	0	93.3	770	3	0	0	.9	14	31	6.3
57	1	22.38	1	1	0	1	1	0	50	11.4	32.6	1	12	1	6	3.3	107	70	0	66	36	300	2000	0	1	80	3	0	0	914	150	0	-9999	1	1	70	1180	1	4	0	.9	14	33	10
55	1	27.69	1	0	0	1	0	0	55	14.4	43	.9	25	0	5	4	107	73	0	59	32	0	1100	0	1	83	0	0	0	-9999	400	0	33.5	1	1	66.6	1100	0	0	0	.9	10	28	13
60	2	27.39	0	0	1	0	0	0	55	10.4	31	.7	12	0	4.3	3	103	93	0	63	42	400	1300	0	1	100	1	0	0	691	600	1	33	1	0	96.6	1110	0	0	0	-9999	-9999	-9999	7.15
60	1	24.09	0	0	0	0	0	0	40	15.9	48	1	25	0	4	2.3	105	58	0	42	25	100	1200	1	1	79	0	0	0	632	700	1	33	1	1	-9999	1400	0	0	0	.8	16	31.1	8.3
76	2	30.48	0	0	1	1	1	1	45	10.4	29.7	.6	20	0	5	3.3	120	77	0	48	24	100	2000	1	1	80	0	0	0	900	200	1	32	0	0	98.3	790	1	0	0	.4	11	28.1	4
66	1	25.96	1	0	0	0	0	0	45	11.9	34.1	1	14	1	6.3	4	103	82	0	72	40	300	2000	0	0	70	0	0	0	508	1100	0	33	1	1	86.6	1050	0	0	0	1.1	17	27.6	9.5
71	2	24.48	0	0	1	1	0	0	35	11.3	32.4	.8	17	0	4	3	66.6	70	0	30	15	200	1500	1	1	66.6	1	0	0	-9999	800	1	35	1	1	80	830	1	0	0	.6	12	30.3	3.3
78	1	999	1	1	0	0	0	0	55	9.7	29	1.2	12	0	4.3	3	67	73	0	80	38	100	1600	1	1	80	1	0	5	540	900	1	33	1	1	73.3	2550	0	4	0	1.1	10	29	8.25
55	1	29.22	0	0	0	1	0	0	50	14.7	44	1.3	16	0	4.5	3	107	63	0	95	60	1400	1000	0	0	70	0	0	2	498	300	0	33.5	0	0	-9999	1170	0	2	0	1.2	16	39.3	7.15
66	1	21.6	0	0	0	1	0	0	60	12.2	34.8	.8	26	0	6	4.3	116.6	95	0	85	50	50	2000	0	0	55	0	0	0	500	300	0	33	0	0	130	1020	1	0	0	.7	11	32.8	10
44	1	31.2	0	0	0	0	1	0	30	14.7	44	1.3	24	0	3.3	2.15	93	76	0	67	35	0	1000	0	0	76	0	0	0	507	150	0	33	0	0	70	1150	0	0	0	1.1	17	33.6	5.3
68	2	23.45	0	0	0	1	0	0	45	10.4	29.8	.9	20	0	4	2.4	120	73	0	52	32	200	2500	0	1	77	1	0	0	500	200	1	32	0	0	116	680	0	0	0	.6	15	36.1	8.3
64	2	22.55	0	0	0	1	1	0	55	11.3	35	.9	16	0	4	2.5	100	73	0	75	41	100	1200	0	0	67	0	0	0	748	500	2	32	0	0	-9999	1450	0	0	0	.9	15	32.9	11
80	2	16.94	1	0	1	0	0	0	30	12.6	38	1	11.5	0	6.3	4.3	83	70	0	110	42	100	1300	0	1	77	1	0	0	518	800	1	33	2	1	56.6	480	1	0	0	.5	9	27.9	14.3
59	1	22.15	0	0	1	0	1	0	30	12.9	39	1.2	14	0	4.3	3	58	73	0	72	39	400	0	0	1	83	1	0	0	-9999	400	0	32	1	1	70	1300	1	0	0	1.2	14	40	8.3
52	1	29.14	0	0	0	1	1	0	-9999	14.6	43.8	1.3	20	0	4	2.3	73	68	0	55	31	50	800	0	1	90	0	0	0	-9999	350	0	32.7	0	0	70	2650	0	0	0	1.2	16	30.5	7.15
51	1	26.3	0	1	1	1	1	0	45	16	48	1.3	16	0	5	3.3	104	66	0	75	60	50	1000	0	1	83	0	0	3	780	1000	0	33	1	1	80	640	1	0	0	1	16	33.3	12.45
75	2	28.54	0	0	1	1	1	0	45	11.5	34	.8	16	0	4.3	3	120	73	0	84	44	200	1500	0	1	77	1	0	0	340	600	1	32	1	1	60	910	0	0	0	.9	16	29.5	10.05
73	2	28.15	0	0	1	1	1	0	40	13	39	1.1	24	0	5.3	3.45	106	70	0	95	54	150	0	0	0	57	1	0	0	510	600	2	32	0	0	-9999	890	0	0	0	.9	19	27	15.2
50	1	18.51	1	0	0	0	0	0	60	10	30	1.2	14	1	4.3	3.2	117	93	0	52	30	200	2500	0	0	93	1	0	0	518	200	0	35	1	1	63.3	610	2	4	2	1	11	28.6	24
57	2	22.77	0	0	0	1	1	0	60	11.7	33.3	.8	16	1	5.3	4	107	87	0	54	31	700	2600	0	0	83	1	0	0	-9999	100	2	34.3	0	0	100	1470	0	0	0	.7	15	43.6	14.3
55	1	25.99	0	1	1	1	1	0	50	13.7	41	1	23	0	4.3	2.5	110	72	0	64	34	50	2000	0	0	83	0	0	0	778	400	0	33.7	1	1	-9999	1200	1	0	0	1	20	34.1	22
65	2	22.82	0	0	1	1	1	0	40	10	30	1.2	29	0	4.3	2.3	107	80	0	57	34	100	1500	0	0	70	1	0	0	489	100	1	33	1	0	76.6	240	1	0	0	.9	17	30.4	9.2
58	2	31.2	1	-9999	0	0	1	0	55	13	39	1	21	0	4.45	3.45	73	48	0	106	63	0	3000	1	1	80	0	0	0	581	0	1	33.7	0	0	-9999	950	0	0	0	.8	13	38	6.3
33	1	25.5	0	0	0	0	0	0	55	14.3	43	1.2	18	0	4.15	3	68	67	0	70	53	100	1500	1	1	73	1	0	0	534	400	0	33	1	1	-9999	2050	0	0	0	1	18	34.3	6
57	1	21.22	1	0	0	0	1	0	50	10.9	33	1.9	18	0	5.3	3.3	77	60	0	88	50	50	800	0	1	79	0	0	0	748	1000	2	33	2	1	83.3	3500	1	7	0	1.8	13	35.7	11
66	1	26.35	1	0	0	0	0	0	55	12.3	37	1.1	13	0	4.3	2.3	97	50	0	78	35	50	2000	0	0	83	0	0	0	466	500	1	34	0	0	80	1950	1	0	0	1.1	16	31.8	9
40	2	31.1	0	0	0	0	0	0	60	12.1	36	.8	10	0	4.3	3	100	72	0	57	36	200	1000	0	0	66	2	0	0	792	200	2	33.2	0	0	70	1500	1	4	0	.8	12	27.8	8.45
75	1	25.63	0	0	0	1	0	0	50	12	36	1	15	0	4	2.3	83	55	0	60	32	200	1000	1	1	75	0	0	0	498	400	2	32	0	0	-9999	1750	1	6	0	.9	13	34.6	10.3
57	2	27	0	0	1	1	1	1	60	10	31	.8	13	0	4.45	3	90	57	0	69	37	40	-9999	0	0	72	0	0	0	581	900	2	34	0	0	-9999	1450	1	2	0	.8	12	36.5	8.3
58	1	23	1	0	0	0	1	0	55	11.7	35	1	14	0	4.45	3.15	70	73	0	80	50	50	1800	1	1	67	1	0	0	559	650	0	33.3	1	1	70	1270	0	0	0	1	14	33.5	7
53	1	23.74	0	0	0	1	1	0	67	13	39	1	19	0	5.15	3.45	59	62	0	105	66	100	1600	1	1	73	0	0	0	518	600	1	33	1	1	-9999	1650	1	0	0	1.1	17	34.6	6.45
45	2	31.24	0	0	0	0	0	0	60	11	32	.6	14	0	4.3	3.3	93	90	0	75	47	200	2000	0	0	80	1	0	0	733	150	0	33.8	1	1	83.33	1140	0	0	0	.7	14	33.6	18
61	1	23.46	1	0	0	1	0	0	30	11.3	34	1.2	22	0	4.45	2.45	103	75	0	72	42	700	1200	1	1	72	0	0	0	992	600	1	32	1	1	-9999	1500	0	0	0	1	18	28.3	9.3
76	2	26.48	0	0	0	1	0	0	30	10.3	31	.9	15	0	4.3	2.45	97	68	0	58	38	0	1300	0	0	83	1	0	0	515	400	1	32	1	0	80	1500	0	0	0	.8	13	30.3	10.3
68	2	29.3	0	0	1	1	0	0	50	12.3	27	.9	12	0	5.3	4	90	90	0	105	50	100	0	0	1	80	1	0	0	433	1200	1	31.6	0	0	70	1360	0	0	0	.9	14	33.2	11.35
59	2	29.9	0	0	1	1	1	0	55	10.7	32	.6	13	0	5.3	4	117	77	0	92	55	600	1500	1	1	77	0	0	0	507	400	1	33	1	1	80	4350	1	0	0	.6	18	24.9	7.4
59	1	27.5	0	0	0	1	0	0	50	11	33	1	19	0	4	2.3	110	60	0	77	47	300	1100	0	0	78	0	0	0	538	300	1	33.8	0	0	75	1460	1	0	0	.8	18	29.6	11
56	1	27.48	1	0	0	1	1	0	50	10.2	31	1.26	17.6	0	5.3	3.3	87	70	0	85	47	700	900	0	1	73	1	0	0	-9999	500	0	32.3	1	0	90	2450	1	0	0	1.6	13	25.6	6
52	1	23.34	1	1	0	0	0	0	45	13.4	41	1	15	0	4	2.4	94	48	0	76	51	500	1100	0	0	80	0	0	0	653	1000	1	34	0	0	-9999	1300	1	0	0	-9999	-9999	-9999	8
57	1	23.87	0	0	0	0	0	0	60	12.7	36.2	.9	14	0	4.3	3	103.3	76.6	0	45	24	250	2000	0	0	83.3	0	0	0	-9999	200	0	34	0	0	70	650	0	0	0	.8	14	32	4.3
50	1	21.88	1	0	0	0	0	1	60	10	30	1	11	0	5.3	4.3	117	73	0	68	48	1100	2800	0	0	80	1	0	0	493	700	1	34	0	0	100	620	1	0	0	.8	11	30.2	13
64	1	19.83	0	0	0	0	0	0	45	12.1	35	.7	15.6	0	5	4	103	67	0	86	42	100	2500	0	0	77	0	0	0	448	500	0	34.3	0	0	86.6	480	1	0	0	.7	20	28.4	10.4
32	1	16.35	0	0	0	0	0	0	74	17	48	1	15	0	5	3.3	92	63	0	87	55	100	1500	0	1	58	0	0	0	-9999	400	0	30	2	1	66.66	300	2	4	3	.8	15	24.3	15.05
58	1	24.7	0	0	0	1	1	0	50	11.7	35	1	14	1	4.3	3.15	96	50	0	40	18	10	1000	0	0	79	0	0	0	-9999	400	0	34.8	0	0	90	1250	0	0	0	1	16	38.8	8
60	2	33.33	0	0	0	1	0	0	55	13	39	1.1	14	0	4	2.4	100	58	0	52	28	150	0	1	0	67	1	0	0	555	650	1	34	0	0	-9999	1070	1	2	0	1.1	14	44	9.45
42	2	25.39	0	0	0	0	1	0	50	11	33	.7	10	0	4	3	73.3	73.3	0	50	27	500	1200	0	0	73.3	0	0	0	560	400	1	35	0	0	73.3	650	1	0	0	.7	20	31.8	9
59	1	29.74	1	0	0	1	0	0	55	13.3	40	1.1	14	0	3	2	120	73	0	37	27	50	1000	0	0	74	1	0	0	499	50	0	35	0	0	-9999	2150	1	2	0	1	13	33.4	6.3
84	1	20.83	1	0	0	0	0	0	35	12	36	1	23	0	4.2	2.5	97	75	1	72	39	1200	1700	0	0	70	0	0	0	604	0	2	33	1	1	63	1650	2	4	0	.9	12	31.3	11
55	1	22.59	1	0	0	0	0	0	45	11	32	1.2	13	1	4	3	100	73.3	0	48	29	100	3500	1	0	68	1	0	0	527	200	0	34	0	0	93.3	870	1	0	0	1.1	13	33	5.3
52	1	26.03	0	1	0	0	1	0	55	12.3	37	.9	19	0	4.15	2.45	92	60	0	65	40	40	2000	0	0	79	1	0	0	665	800	1	34	0	0	-9999	2100	1	4	0	1	13	34.7	7.3
40	1	22.9	1	1	0	1	1	0	55	11.3	34	.9	15	0	4.15	3.15	109	67	0	72	52	100	2200	0	0	78	1	0	0	604	200	1	33	0	0	-9999	1100	0	0	0	.9	11	31.6	10.5
35	2	27.55	0	0	0	0	0	0	50	11.7	35	1	21	0	4.3	3	91.6	73.3	0	102	80	20	2000	1	0	89	1	0	0	666	600	0	32	0	0	75	900	0	4	0	.9	15	32.6	7.3
57	2	26.48	0	0	1	1	1	0	50	11.3	34	.8	11	0	5.3	4	70	58	0	74	46	350	1700	1	1	70	0	0	0	-9999	450	2	32.5	1	1	76.6	3250	1	0	0	.7	13	29.5	6
26	1	15.91	0	0	0	1	0	0	20	10.6	30	.7	13	0	4.3	3.3	80	68	0	116	82	100	4000	0	0	63	0	0	0	560	300	1	31	1	1	63.3	1040	2	2	0	.7	12	27.3	12.3
54	1	27.89	0	0	1	0	0	0	50	13.4	40	1.1	25	0	4.3	3	103	73	0	80	42	150	1500	0	1	70	0	0	0	410	1000	0	33	1	1	90	1750	2	2	2	.8	15	26.9	15
54	1	27.88	1	1	0	0	1	0	50	13.1	37.6	.8	7	0	5	3.3	96.6	73.3	0	82	46	100	2000	1	1	81.6	0	0	0	641	400	1	33	0	0	96.6	770	0	0	0	.7	13	37.5	5
53	1	28.4	1	0	0	1	0	0	50	13.8	41	.9	10	0	6	3.3	97	73	0	83	44	150	0	0	1	68	0	0	0	400	850	0	33.5	0	0	66.6	1820	0	0	0	1	10	30.9	8.3
65	1	29.07	0	0	1	1	1	0	40	15.5	46	1.1	14	1	5.3	4	107	73	0	105	73	200	1000	1	1	83	0	0	0	628	1200	0	32.5	1	1	83.3	1450	0	4	0	.8	16	31.7	6.2
76	2	27.56	0	0	1	1	0	0	55	11.4	34	.9	25	0	4.3	3.3	100	90	0	82	37	150	1000	1	1	77	1	0	0	450	900	1	33	1	1	66.6	890	0	0	0	.9	18.9	36.5	12
48	1	28.63	0	0	0	1	0	0	55	13.3	40	1.1	17	0	3.3	2	107	57	0	38	22	50	0	0	0	73	1	0	0	723	800	0	32	0	0	-9999	1800	0	0	0	1.2	16	34.9	7
50	2	31.18	0	0	1	1	1	0	60	12	36	1.2	23	0	4	2.3	82	65	0	50	27	50	1350	0	0	92	0	0	0	419	300	2	32.5	0	0	-9999	1450	0	0	0	1	22	35.1	9.3
53	1	32.87	0	0	0	1	1	0	55	14.1	44.2	1	12	0	4.3	3	100	80	0	38	22	50	1200	0	1	83	0	0	0	488	650	0	34.5	0	0	86.6	1870	0	0	0	.9	13	33.2	7.45
62	1	24.61	1	0	0	0	1	0	45	12.5	36	1.2	21	0	4.3	3	110	73.3	0	55	34	400	2200	1	1	93.3	0	0	0	500	400	0	34	1	1	60	800	1	0	0	1.1	12	29.8	8
65	2	35.7	1	0	0	1	1	0	60	9	27	1.4	14	1	4.15	2.45	120	67	0	58	30	0	0	0	0	69	1	0	0	616	1000	2	33	0	0	80	3200	1	0	0	-9999	-9999	28.2	7.3
58	2	33.1	1	0	0	1	0	0	60	13.7	41	.8	11	0	4.3	3.3	120	50	0	88	54	40	1800	0	0	73	1	0	0	508	1100	1	33.5	0	0	-9999	910	0	0	0	-9999	-9999	-9999	8.15
65	2	19.98	0	0	0	1	1	0	55	9.3	28	.9	20	0	5	4	117	57	0	85	48	100	1800	0	0	93	1	0	0	435	500	2	33	1	0	90	1200	0	2	0	.9	15	36	11.3
46	2	24.91	0	0	0	1	0	0	-9999	10	29	1	11	0	4.3	3	103.3	110	0	61	33	30	2000	1	1	80	1	0	0	-9999	500	1	35	1	1	66.6	1470	1	0	0	.9	14	30.4	16
52	1	22.6	1	0	0	0	0	0	50	12.7	37	.9	15	0	4.15	2.3	87	64	0	61	34	50	2000	1	0	82	0	0	0	-9999	400	1	32.5	0	0	80	2680	0	3	0	.8	11	33.4	8.4
50	1	30.12	1	0	1	1	1	0	58	12.8	38	1.2	14	0	5	3.3	103	93	1	65	44	150	0	1	1	90	0	0	0	452	1000	0	32.5	1	1	80	2160	1	0	0	1	12	28	9
60	1	19.53	0	0	0	0	0	0	50	9.5	27	1.1	27	0	4	3	83	82	1	60	34	150	3200	1	1	76	0	0	0	536	100	0	-9999	1	1	63.3	650	0	0	0	.9	17	26.4	11.45
68	2	25.85	0	0	0	1	0	0	50	10.7	32	.9	20	0	4.3	3	105	70	0	42	22	550	1000	0	1	95	0	0	0	434	50	2	33	1	1	-9999	2700	0	0	0	.9	18	30.2	8.3
54	1	23.88	0	1	0	0	1	0	50	10.9	33	.9	16	0	4.3	3	107	70	0	32	16	500	1000	0	1	73	0	0	0	-9999	600	0	34	0	0	83.3	1620	1	0	0	.9	13	24.1	6
66	2	29.14	0	0	0	1	1	0	70	11.7	35	.9	20	0	3.3	2.15	118	93	0	61	31	50	1500	1	1	78	2	0	0	570	600	2	32	1	0	86	1100	0	0	0	.7	16	37	10
62	2	28.62	0	0	1	1	1	0	55	9.3	28	.7	15	0	4.15	3	120	73	0	56	28	40	1000	1	1	70	1	0	0	692	700	3	33	0	0	66.6	1400	0	0	0	.7	17	35.4	12
64	1	26	0	1	1	1	0	0	46	12.7	38	1.3	18	0	3.3	2.3	106	56	0	62	40	300	800	0	0	76	0	0	0	824	800	0	33	0	0	90	1420	1	0	0	1	13	27.8	8.3
61	1	28.56	0	0	0	0	1	0	60	12.7	38	1.1	13	1	4	3	109	70	0	70	45	0	1500	1	1	73	1	0	0	445	400	0	34	0	0	76.6	1220	0	0	0	1	14	37.2	6
65	1	30.12	0	0	0	1	1	0	50	15.2	46	1	11	0	5.3	4	120	73	0	85	45	400	2000	1	1	80	0	0	0	520	300	0	35.8	1	1	60	1650	0	0	0	.8	12	32.8	8.3
50	1	20.2	1	0	1	1	0	0	50	12	36	1.1	14	0	4.3	3	100	63	0	65	36	150	1300	0	0	68	0	0	0	714	850	1	32	0	0	76	1600	0	0	0	1	15	35.7	10.15
75	2	28.76	0	0	0	1	0	0	60	12.3	37	1	15	0	3	2.15	110	51	0	42	25	40	1000	0	0	63	0	0	0	538	200	2	32	0	0	-9999	1800	0	0	0	1	16	31.6	7.3
48	2	29.28	0	0	0	0	0	0	50	10	30	.6	13	0	4.3	2.3	87	60	0	34	17	500	1200	0	1	73	1	0	0	-9999	150	1	34.8	1	1	60	1150	2	0	0	.5	9	29.4	15.15
53	2	21.8	0	0	1	0	0	0	50	8.7	26	.8	9	0	4.45	3.45	85	67	0	86	46	250	1900	0	0	75	1	0	0	494	400	2	33	0	1	-9999	1070	0	0	0	.9	9	34.7	16
56	1	31.2	0	0	1	1	0	0	40	11.3	34	.9	14	0	4.3	3	107	60	0	65	35	200	1000	1	1	73	1	0	0	499	300	1	33	0	0	-9999	1180	2	4	6	.8	13	32.3	6.3
79	1	19.27	1	0	0	0	1	0	35	11.7	35	1	15	0	4.3	3.15	103	63	0	105	60	50	1800	1	1	78	1	0	0	907	200	2	31	1	1	-9999	950	2	6	2	1.1	13	33	9.45
55	1	20.1	1	1	0	1	0	0	50	12.3	37	1	17	0	4.3	3	96	67	0	58	30	100	1100	1	1	70	0	0	0	407	900	1	34	0	0	-9999	1150	0	0	0	.9	11	36.6	9.3
45	1	30.33	0	0	0	0	0	0	55	14	43	.9	13.5	0	6	5	103	53	0	92	49	100	1400	0	1	85	1	0	0	-9999	1100	0	32.7	0	0	93.3	2700	0	0	0	.8	10	31	4.45
54	1	29.4	0	0	0	1	0	0	60	13.8	40	1.1	18	0	5.3	4	113	70	0	100	50	50	1700	0	0	73	1	0	0	762	400	0	34	0	0	90	1400	1	4	3	.9	13	33.9	8.3
49	1	26.33	1	1	0	1	0	0	55	10.3	31	1.1	10.3	0	4	2.45	115	71	0	60	38	300	1500	0	0	77	1	0	0	-9999	600	1	33	0	0	-9999	1600	1	4	2	.9	13	31.1	9.4
56	1	21.23	1	1	0	1	0	0	50	11	33	.9	17	0	5	3.3	103	57	0	74	43	200	1000	0	0	77	0	0	0	841	1700	1	32	0	0	-9999	1400	0	0	0	.8	13	31.6	10
82	1	22.49	0	0	0	0	0	0	55	11	31	1.2	15	1	5.3	4	93.3	100	0	110	47	400	2000	1	1	70	0	0	0	-9999	150	2	33	1	1	86.6	950	1	0	0	1.3	12	28.1	10.15
84	2	21.22	1	0	0	1	1	0	40	10.5	32	1	15	0	3.3	2	110	63	0	55	35	50	650	0	1	63	1	0	0	593	300	2	32	1	1	63.3	1830	1	0	0	.8	14	29.3	17.3
55	1	24.4	0	0	0	1	0	0	40	12	36	1.1	20	0	4.3	3	120	68	0	70	40	100	1200	0	0	77	1	0	0	538	800	0	33	0	0	80	1300	0	0	0	1	14	21.1	9
78	1	22.43	0	0	0	0	1	0	55	9.4	28	1	25	0	3.3	2.3	87	57	0	47	23	850	1100	0	0	80	1	0	0	387	300	2	33	0	0	96.6	2090	0	0	0	.6	14	25.4	10
63	2	29.59	0	0	0	1	1	0	60	10.7	32	.9	16	0	5	3.3	120	88	0	71	43	500	1800	0	1	76	1	0	0	570	800	1	34.2	0	0	76.6	1260	1	0	0	.9	13	24.6	15.4
35	1	22.53	1	0	0	0	0	0	50	15.5	45	1.2	20	0	5.3	4.3	81	73	0	96	58	150	900	1	1	88	0	0	0	-9999	1600	0	32.8	0	0	76.6	2540	1	0	0	.8	15	25.7	9.3
51	2	24.1	0	0	0	1	0	0	55	9.8	29	1	13	0	5	3.3	97	100	0	47	27	600	1000	0	1	83	0	0	0	548	400	1	33.5	0	0	70	3400	0	0	0	.4	6	23.9	8.3
60	1	21.22	1	0	0	0	0	0	50	10.6	36.5	1.2	23	0	4	2.3	100	63	0	70	35	100	700	0	0	98	1	0	0	-9999	1100	1	32	0	0	73.3	2110	2	4	4	1.1	12	26.9	11.3
46	1	24.28	0	0	0	0	0	0	-9999	13.3	38.6	.9	10	0	4	3	105	110	0	37	20	300	2000	0	0	63.3	0	0	0	-9999	500	0	34.6	1	0	105	1570	0	0	0	1.1	11	37	8
62	1	31.97	0	0	0	0	1	0	50	11	30	.7	11	1	5	3.3	93	67	0	80	41	200	2500	0	1	60	0	0	0	620	200	0	34	1	0	145	1110	0	0	0	.9	11	45.6	5
60	2	21.03	0	0	0	1	0	1	50	9.1	27	.9	20	0	4.3	3	110	90	0	73	37	600	2000	0	1	110	0	0	0	719	600	3	33	0	0	76.6	1290	0	0	0	.6	12	35	7.45
60	1	24.31	0	0	1	0	0	0	55	11.9	36	1.2	12	0	5.3	4	103	70	0	71	36	50	800	0	1	77	1	0	0	305	900	0	32.8	2	1	83.3	1420	0	0	0	1	10	32.1	6.3
46	2	28.52	1	1	0	0	0	0	45	14	42	1.1	16	0	4.3	3	80	82	0	83	57	200	2100	0	0	73	0	0	0	549	1400	0	33	0	0	-9999	1300	0	0	0	.8	11	33.1	7
58	2	24.03	0	0	0	1	1	0	60	13	39	1	16	0	4.3	3.3	111.6	88.3	0	32	14	100	2000	0	0	93.3	1	0	0	680	100	1	36	0	0	110	1080	0	0	0	.7	16	32.4	9.45
39	1	31.6	0	0	0	1	1	0	45	14.3	43	1.3	17	1	5.15	3.45	107	77	0	83	47	1000	1100	0	0	89	0	0	0	543	1500	0	33	0	0	-9999	1100	0	0	0	1.2	15	34.1	5.3
46	2	28.07	0	1	0	1	0	0	53	10.3	31	.8	15	0	6	4.3	120	78	0	119	77	1000	2000	0	1	87	1	0	0	480	850	2	33	0	0	86.6	1230	0	0	0	.9	16	34.1	10
56	1	27.3	1	1	0	0	1	0	55	13	39	1.2	14	0	3.2	2.15	100	56	0	47	29	0	1000	0	0	76	1	0	0	629	200	0	33.7	0	0	100	1200	0	4	0	1	13	33.9	5.45
41	1	26.9	1	0	0	0	1	0	65	10.7	32	1.2	13	0	3.3	2.3	76	48	0	72	46	150	2000	1	1	67	0	0	0	680	1500	0	33	0	0	73	1550	1	0	0	1.1	10	32.4	9.3
61	1	27.5	0	0	0	0	0	0	65	12.7	38	1.1	19	1	4.3	2.3	110	88	0	50	25	700	1000	0	0	83	0	0	0	666	1000	0	34	0	0	76	1700	0	0	0	.9	13	32.7	10
70	1	24.6	0	0	0	0	0	0	60	11.7	35	1	14	0	4.45	3.15	95	66	0	56	34	100	1800	0	0	83	1	0	0	461	100	1	33	0	0	84	1020	0	0	0	.9	11	35.9	13.3
64	1	22.62	1	1	0	1	0	0	50	9.7	27	.7	18	0	6	4	105	70	0	71	38	600	1300	0	1	60	2	0	0	616	600	1	33.3	0	0	70	910	1	0	0	.9	11	29.4	13.45
62	2	28.8	0	0	1	1	1	0	60	10.7	32	1	16	0	3	2	90	62	0	47	30	0	1200	0	0	66	1	0	0	840	200	2	32	0	0	80	1900	1	0	0	.9	16	28.4	9.15
55	1	25.1	1	0	0	0	0	0	59	13.1	39	1	17	0	4	3	110	77	0	68	37	500	1900	1	1	93	0	0	0	604	500	0	34	0	0	86.6	3380	1	0	0	1	14	25.5	14
49	1	20.31	0	0	0	1	0	0	50	13.9	42	1.1	13.8	0	3.3	2.3	103	93	0	44	29	500	1000	0	0	78	0	0	0	508	300	0	33.5	0	0	90	2570	1	0	0	1	11	24.5	9.15
63	1	18.49	0	0	0	1	1	0	40	9.8	29	1.1	15	0	3.3	2	93	65	0	49	29	550	800	0	1	70	1	0	0	792	550	1	32	2	1	93.3	1510	2	0	0	1.5	13	27.3	17.2
50	2	23.88	0	0	0	0	0	0	60	10	30	.6	12	0	5	3.3	100	77	0	63	25	700	1500	0	1	80	2	0	0	555	300	2	33	0	0	85	650	0	0	0	.6	9	29	10.3
81	1	25.84	0	0	0	0	0	0	35	11.3	32.3	1.1	20	1	4.3	3	100	70	0	44	28	200	1500	1	1	77	0	0	0	452	500	0	34	0	0	101.6	1770	1	0	0	1	13	28.6	7.3
59	2	22.98	0	0	0	1	1	0	60	11.2	32	.6	12	0	5	4	107	80	0	80	35	500	1300	0	0	82	1	0	0	448	600	1	33.8	0	0	83.3	1750	1	0	0	.7	16	35.3	8.5
64	1	34.89	0	0	1	1	1	0	35	13.7	41	1.5	22	0	4.3	3.3	100	56	0	56	35	100	3200	0	0	70	1	0	0	857	800	0	33	0	0	73.3	1700	1	4	0	1.4	17	33.9	4
57	2	24.56	0	0	1	1	1	0	60	9.7	29	1	12	0	4.15	3	110	60	0	76	43	50	850	0	0	50	0	0	0	582	1300	2	32.5	0	0	-9999	2050	0	0	0	.9	12	31.9	9.3
63	2	26.9	0	0	1	1	0	0	70	10.3	31	.9	14	0	4	2.45	106	51	0	66	44	0	1100	0	0	66	0	0	0	538	1200	2	33.7	0	0	80	1500	0	0	0	.8	13	32.2	7.3
51	1	26.12	0	0	0	1	1	0	50	13	39	1.2	17	0	4.3	2.45	110	67	0	50	23	200	1700	0	0	93	0	0	0	611	250	0	35	0	0	-9999	1800	1	2	0	1	15	29.3	6.3
59	1	26.03	1	0	1	1	1	0	48	12	36	1.1	15	0	3	1.45	111	74	0	48	25	200	1800	0	1	99	0	0	0	443	300	0	32	0	0	86	1080	0	0	0	1	14	35.6	8.45
66	2	19.53	0	0	1	0	0	0	60	7.6	23	.9	26	0	6	4.2	92	63	0	45	27	250	2000	0	1	60	0	0	0	550	150	1	33	1	1	80	750	0	0	0	1.4	15	32.7	9.45
57	1	27.4	1	0	0	0	0	0	65	11.3	34	1.2	17	0	3.3	2.3	83	63	0	68	35	50	1500	0	0	76	0	0	0	667	350	0	32	0	0	60	1680	0	0	0	1.1	11	32.5	7
56	2	27.8	0	0	1	1	1	0	60	11.3	34	.9	17	0	4	3	117	60	0	54	33	50	1300	0	0	65	0	0	0	470	500	2	33	0	0	-9999	1300	3	4	0	.7	13	29.2	10.45
50	1	31.3	0	0	0	0	0	0	40	12.7	38	.9	9	0	5.3	3	90	67	0	80	58	200	1800	0	0	73	0	0	0	593	700	0	33	1	1	-9999	850	0	0	0	.9	10	34.7	11
62	2	27.4	0	0	0	0	1	0	57	10.7	32	1	18	0	4.3	3	110	80	1	73	40	50	1800	1	1	73	1	0	0	653	1800	2	34	0	0	93	1370	1	0	0	.9	14	31.9	10.1
62	1	28.1	0	0	1	0	1	0	29	10.7	32	1.1	18	0	5	4	97	63	0	71	42	100	2000	1	1	76	1	0	0	733	600	1	33	1	1	-9999	890	1	0	0	.9	16	31.4	9.3
61	1	23.2	1	0	1	0	1	0	35	11.6	35	.8	8	0	5	3	77	70	0	66	34	300	2000	0	1	68	0	0	0	527	1500	0	34	1	1	63.3	520	1	0	0	.8	11	25.4	20
61	2	25.71	0	0	0	1	0	0	55	12.2	37	.7	15	0	5.3	4	83	75	0	45	39	100	1200	0	1	97	1	0	0	539	800	1	34	0	0	103.3	2020	0	0	0	.7	15	33	10
68	1	23.87	1	0	0	0	0	0	50	14	41	.9	20	1	4.3	3.3	91.6	88.3	0	78	44	50	1500	1	1	80	0	0	0	548	300	0	32	0	0	90	610	0	0	0	.8	14	31.3	4
22	1	25.39	0	0	0	0	0	0	67	11	31	1.8	18	0	6.3	5	93	68	0	85	60	550	3000	1	1	83	0	0	0	544	300	0	34	0	0	93.3	490	0	0	4	.9	14	30	8
31	2	21.6	0	0	0	0	0	0	55	11.9	35.7	1	13	0	5	4.3	98	70	0	135	90	0	2000	1	1	70	0	0	0	-9999	600	2	33.3	2	1	80	1000	2	4	6	.8	12	29.1	14.1
71	2	28.1	0	0	1	1	0	0	45	12.7	38	.9	11	0	3.3	2.3	88	65	0	63	36	400	800	0	0	68	1	0	0	528	600	1	33.5	0	0	70	1560	2	0	0	.8	13	24.1	9
50	1	27.5	0	0	0	0	0	0	35	13	39	1	13	0	7	5.3	88	73	1	180	110	600	2000	1	1	70	1	0	0	-9999	2600	1	31	2	1	70	440	2	4	0	1.1	14	22.8	14
77	2	23.34	1	0	0	0	0	0	30	13.6	41	.8	14	0	5	3.3	73	63	0	56	35	100	900	0	1	69	0	0	0	452	950	0	33	0	0	90	1140	0	0	0	.8	12	38	14.3
61	2	25.5	0	0	0	1	1	0	55	10	30	.9	11	0	5.3	4	120	89	0	68	38	200	1500	0	0	80	0	0	0	606	800	2	33	0	0	-9999	1400	0	0	0	-9999	-9999	-9999	10
61	1	26.89	0	0	1	0	0	0	62	11	33	1.1	10	1	4.3	2.45	78	62	0	64	38	200	1500	1	1	73	0	0	0	517	300	1	33	1	0	-9999	1730	0	0	0	1.1	15	35	9.3
45	1	28.1	0	0	0	0	1	0	37	14	42	1	13	0	4.3	3	93	58	0	51	31	50	1000	0	0	80	1	0	0	777	500	0	34	0	0	-9999	1140	0	0	0	1	14	38.5	20
72	2	21.64	0	0	1	1	0	0	50	10	29	1	14	0	5.3	4	100	40	0	85	83	70	2500	0	0	83	0	0	0	-9999	200	2	34	0	0	80	600	2	0	0	.8	6	27.6	19.3
61	1	26.77	0	0	0	0	0	0	-9999	10.7	30	1.2	11	0	4.3	3	96.6	93.3	0	80	45	100	2000	0	0	83.3	0	0	0	-9999	400	0	33	0	0	80	1100	1	0	0	.9	10	22.4	9
60	1	20.94	1	0	0	1	1	0	40	11.1	35	.6	11	0	3.3	2.3	120	90	0	62	48	500	1700	0	0	73	0	0	0	-9999	800	0	32	0	0	70	3050	1	0	0	.6	11	40	7
66	2	22.03	0	0	0	1	1	0	30	10.5	30	.7	15	0	4	2.2	116	78	0	55	35	150	2500	1	1	76	0	0	0	-9999	100	2	35	0	0	65	830	0	0	0	.8	16	33.2	11.3
58	1	18.7	0	0	0	0	0	0	60	13	39	1.1	18	0	4	3.3	107	63	0	43	24	100	1900	0	0	63	0	0	0	461	400	1	35	0	0	-9999	1750	0	0	0	1	15	35.2	14.3
57	2	32.6	0	0	1	1	1	0	55	11.2	34	.6	19	0	3.3	2.3	107	80	0	51	27	800	700	1	1	95	1	0	0	528	600	0	34	0	0	90	1370	1	0	0	.8	16	32.4	11.15
55	2	17.78	0	0	1	1	1	0	55	9.5	28	.6	15	0	4.3	3.3	113	80	0	80	52	0	1000	0	0	87	1	0	0	570	180	2	32.8	0	0	83.3	1300	1	0	0	.6	9	31.7	7
57	2	33.3	0	0	0	0	0	0	40	9	27	1.1	20	1	4.2	2.5	87	69	0	50	30	0	0	1	0	82	0	0	0	517	600	2	32	0	0	-9999	1450	0	0	0	.8	14	32.3	7.1
75	2	23.74	0	0	0	1	1	0	55	9	27	.9	19	0	4	2.3	120	61	0	75	44	40	1300	0	0	70	0	0	0	443	700	2	32	0	0	83.3	1800	0	0	0	.8	20	29.9	14
49	1	25.1	0	1	0	1	0	0	55	14.3	43	1.1	14	1	4.3	3	103	93	0	60	36	300	1000	1	1	74	0	0	0	518	700	1	33	0	0	-9999	1720	1	1	3	1	14	29.4	10
61	1	24.2	1	0	0	1	1	0	55	15	45	1.3	21	0	5.3	4.3	106	75	0	86	56	50	2000	0	0	83	0	0	0	548	1900	0	32	0	0	-9999	1450	0	2	0	1.2	16	35.6	6
60	2	25.4	0	0	1	1	1	0	50	11	33	1.9	20	0	4.1	3.1	77	56	0	48	25	200	700	0	0	77	0	0	0	524	200	2	35.7	0	0	70	780	2	0	0	.8	14	31.7	7.3
40	1	24.82	0	0	0	1	1	0	50	15.3	44.8	.9	10.1	0	5	3.3	100	73	0	86	56	50	1000	0	1	73	0	0	0	-9999	1450	0	33.7	1	0	63.3	2620	1	0	0	1.5	17	28.3	4.3
60	2	39	0	0	0	1	1	0	60	13	39	.9	16	0	4	2.3	113	60	0	73	48	0	900	1	1	93	0	0	0	581	1300	2	33	1	0	80	1450	0	0	0	.8	12	35.7	10.45
50	1	27.2	1	0	0	0	0	0	50	13.3	40	1.1	13	0	3	2	115	60	0	41	24	100	700	1	1	65	0	0	0	-9999	350	0	33	1	0	70	1320	0	0	0	1.1	17	35.3	11.3
54	2	23.43	0	0	0	0	0	0	40	12.5	35.7	1	16	1	4.3	3.3	87	83	0	77	50	150	1700	1	1	83	0	0	0	480	800	0	-9999	2	1	63.3	730	0	0	0	.8	13	37.5	11
72	2	24.35	0	0	0	1	1	0	45	9.2	28	.6	19	0	4.3	3	100	70	0	56	30	700	1300	0	1	68	1	0	0	-9999	400	2	32	1	1	66.6	1550	0	0	0	.5	12	28.3	7
56	1	29.41	1	0	0	1	1	0	50	11	33	1	10	0	5.3	4	110	63	0	62	36	100	1800	0	1	68	1	0	0	-9999	400	0	33	0	0	63.3	1780	1	0	0	.9	12	25	5
58	2	35	0	0	0	1	1	0	55	10	30	.9	17	0	4	2.3	83	55	0	77	40	100	-9999	0	0	70	0	0	0	640	1700	2	33	0	0	70	1300	1	0	0	1	11	36.3	10
65	1	26.84	0	0	1	1	0	0	35	10.9	33	1.1	12	0	5.3	4	120	70	0	95	47	700	2000	1	1	65	1	0	0	524	500	1	32	1	0	76.6	2200	0	0	0	1	11	31	7.15
50	1	23.42	0	0	0	0	0	0	55	10	31	1.1	17	0	3	1.3	94	63	0	38	12	200	1000	1	1	67	0	0	0	-9999	250	0	35	1	1	-9999	950	1	0	0	1	17	25.4	11.3
73	1	22.48	1	1	0	1	0	0	28	11	33	1	15	0	4	2.5	102	73	0	82	47	150	1300	1	1	83	0	0	0	538	1200	1	33.2	1	1	-9999	2250	2	4	0	.7	13	30.2	12.3
49	1	18.62	0	1	0	0	1	0	50	11.9	36	.9	14	0	5	3	112	73	0	81	40	900	1400	0	0	93	0	0	0	528	600	0	33.5	1	0	106.6	1090	1	4	3	.9	13	28.1	13.45
72	2	24.44	1	0	1	1	1	0	50	9.8	29	.8	19	0	3.3	2	83	73	0	59	28	300	1500	1	1	77	1	0	0	435	400	0	32.5	1	0	80	790	1	0	0	.8	11	25.7	9
66	1	25.28	1	1	0	0	0	0	60	17	48	1	17	0	5	4	110	73.3	0	89	41	50	2500	0	0	81.6	0	0	0	-9999	650	0	34.5	0	0	90	1660	0	0	0	.8	15	39.6	9.15
30	2	30.4	0	0	0	1	0	0	58	12.9	38.7	1.1	13	0	7	5	80	70	0	140	60	50	4000	0	0	85	1	5	5	612	1150	2	20	0	0	80	1700	0	0	0	1.1	13	32.6	11.2
46	1	25.61	0	0	0	1	0	0	35	14.7	44	1	14	0	5.15	3.3	119	51	0	92	57	100	1800	0	0	58	0	0	0	451	100	0	32	0	0	-9999	1350	0	0	0	1.4	14	34.9	10.45
63	2	21.77	0	0	0	1	0	0	30	10	30	1	15	1	4.4	3	102	69	0	84	47	300	800	1	1	83	0	0	0	809	1100	2	31	1	0	-9999	2050	1	2	0	.9	11	32	2.3
56	2	34.2	0	0	0	1	1	0	60	9	27	.8	21	0	5.3	4	116	73	0	85	40	200	3200	1	1	66	0	0	0	907	800	1	31	0	0	76	1350	0	0	0	.8	14	30.4	10
50	1	24.56	1	1	0	1	1	0	55	11.7	35	1.2	9	0	5	3.3	120	80	0	60	32	600	2000	0	1	83.3	0	0	0	-9999	150	0	35	0	0	96.6	1250	0	0	0	1	11	32.1	10
52	2	29.67	0	0	0	0	0	0	55	11	33	.9	16.4	0	5	3.3	83	73	0	55	37	1000	1000	0	1	70	1	0	0	-9999	1000	1	32.5	0	0	76.6	1110	0	0	0	.9	10	33.6	7.1
47	1	26.73	1	1	0	0	0	0	55	12.7	36	1.09	12	0	5	3.3	87	75	0	71	35	300	1500	0	1	93	1	0	0	-9999	700	0	32	1	0	93.3	2000	0	6	3	1.1	10	37.1	7.3
41	2	22.03	0	0	1	1	1	0	30	11.5	33	.8	22	1	5.3	4	73.3	83.3	0	95	60	200	1500	1	1	85	0	0	0	485	1000	0	32.5	0	0	103.3	1020	0	0	0	.8	16	25.7	6.3
55	2	27.11	0	0	0	0	1	0	50	11	33	.9	14.4	0	3.45	2.45	107	61	0	60	33	100	1000	1	1	96	0	4	0	578	1000	2	33	1	1	-9999	1130	2	0	3	.9	12	23.5	13
69	2	26.71	0	0	1	1	1	0	55	13.3	40	.8	15	0	6.3	5	120	97	0	123	64	700	1400	1	1	69	1	0	0	444	1200	0	34.3	0	0	76.6	1360	1	0	0	.7	11	28	8
47	2	23.43	0	0	1	1	1	0	50	11.8	33	1	16	1	5	4	100	73.3	0	65	35	100	2000	1	1	83.3	1	0	0	-9999	300	1	35	1	1	76.6	1700	0	0	0	.9	14	30.7	7.1
72	1	24.68	1	1	0	1	1	0	35	13.7	41	1	10	0	3.3	2.3	81	65	0	72	40	0	1400	1	1	83	0	0	0	640	350	0	33	1	1	-9999	1550	0	0	0	1	12	40.1	10.45
62	2	29.43	0	0	0	1	0	0	55	12	36	1	16	0	4.45	3.45	120	69	0	92	35	700	1000	0	0	65	0	0	0	623	1000	1	32	0	0	-9999	1800	1	2	0	.9	13	33.4	9.1
53	1	23.59	1	0	0	0	0	0	45	11.7	35	1.1	12	0	4.3	2.3	87	64	0	65	33	500	1000	1	1	69	0	0	0	678	1000	0	33	0	0	-9999	1180	1	4	0	1	12	31	6.45
74	1	23.34	0	0	0	0	0	0	35	13	38	1	13	0	3.3	2.15	113	63	0	55	30	300	1000	0	0	70	0	0	0	467	1000	0	34	0	0	-9999	2000	1	0	0	.8	14	30.1	9.2
54	1	20.76	0	0	0	0	0	0	60	12	31	1.3	15	0	3.4	2.1	92.6	80	0	45	40	0	2500	1	1	80	1	0	0	-9999	0	0	34	1	1	63.3	1000	2	2	0	.9	13	35.3	20
45	1	28.41	0	0	0	0	0	0	45	13	40	1	14	0	4.45	3.3	103	53	0	80	52	0	1000	0	0	73	0	0	0	560	500	1	34	0	0	-9999	1200	0	0	4	.9	15	36.9	7
54	2	31.6	0	0	1	0	0	0	60	12.3	37	1	13	0	4.45	3	99	63	0	60	40	600	600	1	1	67	0	0	0	679	850	0	32.5	0	0	76	1700	1	0	0	1	12	28.6	10.3
61	1	27.7	1	0	0	0	0	0	50	10	32	1.1	11	0	4.15	2.45	111	56	0	66	39	350	0	0	0	78	1	0	0	471	450	0	34	0	0	96	1400	0	0	0	-9999	-9999	42.9	7
80	1	20.75	1	0	0	1	1	0	40	14	40	1.1	14	0	5.3	3.5	103	70	0	45	26	650	2200	0	1	60	0	0	0	380	150	1	36	1	1	70	1010	0	0	0	.9	15	37.9	9.3
61	2	20.81	0	0	0	1	1	0	40	10.2	34	.8	14	1	5	2.3	97	80	0	70	33	400	2000	0	1	72	1	0	0	418	400	0	33	1	1	93.3	1080	0	0	0	.9	11	31.8	8.15
55	1	26.26	0	0	1	0	1	0	50	11.7	30	.8	13	0	5.3	4	113	60	0	87	43	350	900	0	1	67	1	0	0	523	700	0	34	1	0	63.3	1810	0	0	0	.8	15	29.9	8
54	1	27.8	0	0	0	1	1	0	60	14	42	1.1	12	0	4.45	3.15	90	50	0	70	45	100	1200	0	0	56	0	0	0	666	700	1	33.3	0	0	78	1700	0	0	0	.9	12	35.4	5.4
52	2	25.71	0	0	0	0	0	0	60	10.7	32	.9	11	0	4	2.3	73	73	0	62	38	150	1000	0	0	82	1	0	0	705	650	1	33	0	0	-9999	1000	0	0	0	.7	11	34.5	8.5
55	2	29.72	0	0	0	1	0	0	50	8.4	24	1	13	0	4.3	3.3	90	75	0	93	36	150	3000	0	1	63	1	0	0	-9999	300	1	34	2	1	91.6	1560	1	0	0	.7	16	30.7	12
63	2	33.3	0	0	0	0	0	0	60	10	30	1	15	0	4	3	118	72	0	74	40	100	1000	0	0	73	1	0	0	936	250	2	32	0	0	-9999	1200	1	3	0	.8	11	31.7	10
49	1	21.7	1	1	0	0	1	0	55	14.3	43	.9	13	0	4	2.3	114	57	0	45	26	30	1500	1	1	77	0	0	0	527	600	1	34	0	0	85	1150	0	0	0	1	19	34.5	6
64	2	33.33	0	0	0	1	1	0	60	13.2	40	1	14	0	4.3	3	97	63	0	85	40	0	1200	0	1	67	1	0	0	408	1000	1	32	1	1	66.6	1870	0	0	0	.8	13	32.1	8
49	2	24.89	0	0	1	0	0	0	40	7.7	23	.7	10	0	4	2.2	99	65	0	70	40	200	3400	0	0	93	0	0	0	580	600	2	32	0	0	-9999	1900	0	2	0	.8	8	33	6
53	1	26.83	1	0	0	1	0	0	55	11.3	34	1.2	14	0	3.1	1.4	110	80	0	45	30	100	600	0	0	88	0	0	0	508	700	1	34	0	0	-9999	1200	0	0	0	.9	11	33.4	9.3
43	2	25.97	0	0	1	1	1	0	55	10	32.7	.6	11	0	5	3	107	73	0	71	35	850	1300	0	1	71	1	0	0	-9999	250	2	33	0	0	76.6	4750	1	3	4	1.1	10	28.3	9.3
62	2	24.24	0	0	1	1	0	0	45	8.8	26	.7	11	0	5.3	4	80	60	0	100	55	400	2000	1	1	63	1	0	0	419	200	2	31	0	1	103.3	1260	1	0	0	.6	10	22	12.45
58	2	34.67	0	0	1	1	1	0	62	13	39	.8	18	0	5	3.3	100	69	0	81	54	300	1600	0	0	73	0	0	0	593	700	2	32	0	0	80	1400	0	2	0	.7	13	39.3	10.3
75	1	23.23	0	0	0	0	0	0	30	9.7	28	.9	20	1	5	3.5	93	53	0	52	30	300	2000	1	1	43	1	0	0	-9999	100	2	35	0	0	95.33	1230	0	0	0	.8	12	33.6	3.3
78	2	17.58	0	0	1	1	0	0	30	9.2	28	.7	15	0	6.3	3.3	83	63	0	101	50	500	500	0	1	87	2	0	0	430	1400	1	32	2	1	70	1190	0	3	0	.5	10	35	13
48	1	21.08	0	0	1	0	0	0	43	13.3	40	1	12	0	4.1	2.4	93	50	0	73	46	100	1200	0	0	60	0	0	0	-9999	650	1	33	0	0	-9999	1650	1	0	0	.7	14	36.1	8.3
68	2	35.33	0	1	1	1	1	1	60	11	31.2	1.2	23	1	5	3.3	110	93.3	0	100	53	50	2000	1	1	93.3	1	0	0	-9999	950	0	30	1	1	90	1830	0	0	0	1	15	35.5	7
59	2	29.97	0	0	0	1	1	0	40	12.1	36	.5	12	0	5	4	103	70	0	87	52	100	1000	1	1	73	1	0	0	433	500	1	32	1	1	73.3	1030	1	0	0	.7	12	29.6	6.3
67	2	20.96	0	0	1	1	1	0	50	9.8	30	.7	20	0	4	3	90	73	0	62	30	50	900	1	1	67	0	0	0	-9999	700	2	33.5	0	0	63.3	1650	1	2	2	.7	13	21.6	18.45
40	2	27	0	0	1	0	1	0	40	11.7	33	.6	16	0	5	4	90	78	1	60	35	300	1300	1	1	87	1	0	0	649	300	1	33	1	1	76.6	1090	0	0	0	.7	15	37.3	5.3
46	1	28.4	0	0	0	1	0	0	50	12	36	1	7	0	4.45	3.15	87	73	0	76	47	200	2000	0	0	83	0	0	0	549	600	1	34	0	0	-9999	1300	0	2	3	-9999	-9999	-9999	9.3
77	2	24.8	1	0	0	1	1	0	50	11.3	34	1.1	21	0	4	3	107	65	0	60	32	0	1500	0	0	70	0	0	0	410	900	2	33	0	0	80	1400	2	0	0	1	15	33	8.45
59	2	23.12	0	0	0	1	1	0	60	10.7	32	.9	14	0	6.5	4.5	110	63	0	87	48	850	1500	1	1	80	1	0	0	678	700	2	34	1	1	-9999	1700	0	0	0	.7	12	35.2	7
71	1	31.6	0	1	1	0	1	0	55	16.3	49	1.2	13	1	4	2.45	100	58	0	52	30	100	700	0	0	73	0	0	0	508	300	0	32.6	0	0	70	1350	0	0	0	.8	11	36.7	14
59	2	26	0	0	1	0	1	0	45	12.7	38	.9	11	0	4	2.3	92	60	0	85	48	1000	-9999	0	0	77	0	0	0	528	1000	2	33	0	0	-9999	1370	0	0	0	.7	11	37.5	11
49	2	36.2	0	0	0	0	1	0	40	11	33	.8	11	0	4.3	3	93	70	0	78	43	200	1200	1	0	73	1	0	0	534	100	2	32.7	0	0	-9999	1700	1	0	0	.7	8	29.5	6
73	2	24.12	0	0	0	1	1	0	50	10.6	32	.9	16	0	5.3	4	77	90	0	59	37	400	1200	0	1	68	1	0	0	517	1100	1	32	0	0	70	1640	1	0	0	.7	11	24.5	12
50	2	26.66	0	0	1	1	1	0	55	12	35	.8	11	0	3.5	2.2	87	61	0	52	33	0	1100	0	1	76	0	0	0	559	400	2	32.5	0	0	-9999	1500	0	0	0	.7	15	29	10
34	1	23.6	0	0	0	0	1	0	60	13.3	40	1.1	16	0	3.3	2.3	93	76	0	60	29	100	800	0	0	72	0	0	0	355	300	0	33	0	0	60	1250	1	0	0	1.1	15	27.7	7
52	2	31.21	0	0	1	0	1	0	60	11.4	33	.8	6	0	5	3.3	97	72	0	63	40	300	2800	0	0	87	1	0	0	465	100	0	35	1	0	76.6	1870	1	0	0	1	14	26.7	4.3
61	2	26.75	0	0	1	1	1	0	50	10.4	31	.8	12	0	4.3	3	110	87	0	87	48	500	2000	1	1	73	1	0	0	380	250	1	-9999	0	0	80	2290	0	0	0	.5	10	30.5	7.2
44	1	24.34	1	1	1	1	1	0	50	13.5	40	1.1	12	0	5.3	4	83	80	0	64	37	50	700	0	1	83	0	0	0	-9999	750	0	33	0	0	96.6	2500	1	0	0	1	11	27.5	5.3
54	2	26.67	0	0	1	0	1	0	60	12.8	39	.9	17.5	0	4	2.3	100	73	0	41	27	550	1000	0	1	78	0	0	0	-9999	750	0	35	0	0	63.3	2580	1	0	0	.8	11	24.3	6
67	2	22.04	0	0	0	0	0	0	35	12	34	.8	12	0	4.3	3.15	90	68	0	50	30	400	2000	0	1	60	1	0	0	-9999	200	1	34	1	1	83.3	660	1	0	0	.8	10	35.4	11.4
73	1	26.12	0	1	1	1	1	0	35	14.2	40	1	15	1	4.3	3	97	73	0	55	27	600	2000	0	1	67	0	0	0	510	400	0	-9999	1	1	46.6	1290	1	0	0	1	13	31.2	17
45	1	25.51	1	1	0	1	1	0	45	11.1	32	1.1	9	1	4	3	120	70	0	40	20	50	640	0	0	90	0	0	0	-9999	50	1	32	0	0	63.3	810	0	0	0	.8	15	33.6	7
57	2	28.88	0	0	1	1	1	0	60	10.7	31	.8	14	0	3.3	2	108.6	83.3	0	45	26	50	1500	1	1	73.3	1	0	0	479	200	1	35	0	0	116.6	680	0	0	0	.7	9	32.1	9
22	1	18.64	1	0	0	0	0	0	50	13.7	39.2	1	13	0	5.3	4	80	70	0	60	17	1300	600	1	1	67	0	0	0	590	250	0	36	1	0	63.3	1550	3	4	5	1	13	31	7.15
52	2	37.16	0	0	0	1	1	0	50	12.5	37	.6	20	0	4.3	3.3	97	63	0	57	37	500	1500	0	1	78	0	0	0	-9999	700	0	32.5	1	0	66.6	2750	1	0	0	.9	13	24.6	9
71	1	22.27	0	0	1	1	1	0	60	10.7	37	1.1	13	0	5	3	118	88	0	80	40	600	1200	0	0	70	1	0	0	705	800	3	32.5	0	0	-9999	1600	1	0	0	.8	13	29.3	10.15
54	2	29.09	0	0	1	1	0	0	55	11	34	.6	9	0	4.3	3	120	75	0	75	45	150	2600	0	1	83	0	0	0	-9999	350	2	33	1	1	76.66	2100	2	0	0	.9	11	31.2	8.3
64	2	28.55	0	0	0	0	0	0	60	11.7	35	.8	16	0	3.45	2.3	117	67	0	39	24	50	1500	0	0	78	1	0	0	706	50	1	35	0	0	-9999	1750	0	0	0	.8	11	34.8	7.4
47	1	25.95	0	1	0	1	0	0	60	11.3	34	.9	8	0	4.3	3.3	120	97	0	64	39	0	2500	1	1	90	0	0	0	-9999	450	1	33	0	0	-9999	1700	1	0	0	.9	9	31.2	7.2
58	2	22.77	0	0	0	0	0	0	45	10.3	31	.8	15	0	4.4	3.1	79	55	0	86	49	200	1000	1	1	76	1	0	0	539	800	3	32	1	1	-9999	1400	1	0	3	.7	13	37.6	11
63	1	28.2	1	1	1	1	1	0	50	11	33	1	9	0	4	2.45	113	83	0	39	21	200	1000	0	0	80	0	0	0	549	100	2	34.5	0	0	70	1400	0	4	0	.9	8	33.3	9
58	1	23.43	0	0	0	1	1	0	60	11	32	1	17.4	0	4.3	3	110	73	0	40	19	200	1500	0	0	77	1	0	0	505	200	0	-9999	0	0	120	1430	0	0	0	.8	15	33.3	13.05
54	2	25.2	1	0	0	1	0	1	60	9.3	28	.8	10	0	4.3	3.3	90	55	0	82	48	100	1800	1	1	76	1	0	0	728	400	2	33	0	0	70	1050	1	0	0	.8	9	35.7	9.3
65	1	25	0	0	1	1	1	0	30	13.7	41	.9	11	0	4.3	3	75	73	0	50	34	0	800	0	1	70	0	0	0	590	500	0	32	0	0	96.6	2540	1	0	0	.6	7	28.5	9.45
59	2	34.2	0	0	0	1	1	0	53	11.3	35	1	15	0	4.3	3	102	68	0	54	36	40	1000	0	0	80	0	0	0	518	400	1	33.3	0	1	-9999	1190	0	2	0	.8	11	32.6	8.3
50	1	27.2	1	0	0	0	0	0	25	11.3	34	.9	12	0	3.3	1.45	110	85	0	83	45	50	2000	1	1	78	1	0	0	576	100	0	33	1	1	83	1250	0	0	0	.8	11	32.1	7.15
42	1	18.37	1	0	0	0	0	0	40	-9999	-9999	1.2	16	1	4	3	103.3	80.3	0	65	43	0	3000	1	1	93.3	0	0	0	-9999	800	0	-9999	1	1	50	1800	2	0	0	1.1	13	26.8	11.5
72	2	23.5	1	0	0	1	1	0	60	10	30	1	17	0	4	2.15	95	66	0	62	35	100	1500	0	0	65	2	0	0	665	500	2	32	0	0	80	1450	0	0	0	.7	12	32.7	6.3
52	1	23.94	1	0	1	0	0	0	65	13	39	1.1	18	1	5	3.3	100	55	0	87	43	200	3000	0	1	63	0	0	0	489	100	0	32	1	0	106.6	1500	0	0	0	.9	15	33	10
73	2	26.78	0	0	1	0	0	0	45	12.6	38	.8	19	0	5	3.3	103	97	0	92	50	400	1500	0	1	81	1	0	0	460	800	0	33	0	0	73.3	670	0	0	0	.8	14	28.1	9.45
39	2	19.53	0	0	0	0	0	0	-9999	18	53.7	.7	17	0	5	4	100	86.6	0	125	95	150	1700	0	0	33.3	1	0	0	570	900	0	30	1	1	63.3	880	2	5	6	.6	13	45.9	15.3
52	1	26.13	0	1	0	1	0	0	45	12	38	1.2	16	0	4.45	2.45	94	73	0	80	48	900	800	0	0	64	0	0	0	581	1000	0	33	0	0	-9999	1300	0	0	0	1	13	34.9	6.3
53	1	24.22	0	0	0	0	0	0	40	13	39	1.4	12	0	8	6.3	90	80	0	137	80	700	2500	1	1	87	1	0	0	-9999	400	0	31	1	0	83.6	1180	0	2	0	1.1	11	35.2	6.3
55	2	32.38	0	0	1	1	1	0	50	11	32	.8	15	0	5	4	106.6	83.3	0	55	34	300	0	0	0	70	0	0	0	427	700	0	33	0	0	110	1630	0	0	0	.8	9	37.3	3.5
30	1	18.64	1	1	0	0	0	0	35	9	26	1	31	0	5	3.3	90.6	66.6	0	75	47	200	3000	1	1	73.3	0	0	0	-9999	450	0	32.6	2	1	106.6	1020	1	0	0	.8	13	30.6	10.3
60	2	24	0	0	0	1	0	1	60	11.2	32.1	.6	15	0	4.3	3.2	110	93	0	42	27	600	2500	1	1	73	1	0	0	400	200	1	35	0	0	80	1330	0	0	0	.7	11	33.7	7.3
78	2	23.43	0	0	1	1	0	0	60	11	32	1.1	15	0	5	3.3	107	73	0	57	37	50	3500	0	0	72	0	0	0	535	200	2	34	0	0	96.6	850	1	0	0	.7	14	28.9	4.35
61	2	34.17	0	0	0	0	0	0	60	7.7	23	.8	13	0	5	3.3	100	78	0	90	62	100	1200	0	0	79	1	0	0	593	1000	2	33.2	0	0	-9999	1700	-9999	-9999	-9999	.7	12	35	8
46	2	27	0	0	0	0	1	0	55	13	39	.9	21	0	4.15	2.45	89	60	0	72	52	200	0	1	0	76	0	0	0	792	1500	2	35	0	0	80	1550	0	4	0	.8	10	40.2	12
59	2	21.33	0	0	1	1	1	0	60	10.2	31	1	12	0	5	3.3	73	70	0	70	43	300	1700	0	1	70	1	0	0	604	300	1	33.8	0	0	80	2060	1	0	0	.8	11	25.2	11
54	1	25.6	1	1	0	0	0	0	35	14.7	44	.8	13	0	4.3	3	106	62	0	65	40	200	2000	0	0	73	0	0	0	629	450	0	33	0	0	-9999	690	1	0	0	.8	12	32.5	10.15
21	1	25.6	0	0	0	0	0	0	60	13	39	1.1	15	0	3.15	1.45	74	80	0	61	36	100	1000	0	0	74	0	0	0	925	400	1	33	0	0	60	2400	0	0	0	1	13	35.9	11
47	1	30.5	1	0	1	1	0	0	50	12.3	37	1.1	15	0	4	2.3	73	70	0	70	43	0	1200	0	0	73	0	0	0	534	800	2	33.5	0	0	70	1100	0	0	0	1	11	28	7
56	1	21.3	1	0	0	1	0	0	60	11.7	35	.9	9	0	5	3.5	120	93	0	81	45	200	1700	0	1	77	0	0	0	440	250	2	33	0	0	-9999	12	0	0	0	.8	8	32	10.3
66	2	24	1	0	1	1	1	1	55	9.2	28	1	14	0	4.15	3	85	60	0	76	43	1200	-9999	1	0	73	0	0	0	604	400	2	34	0	0	-9999	1350	1	0	0	.7	12	29.5	10.45
68	1	29.3	0	0	0	1	0	0	60	10.3	31	1.1	15	0	4	2.45	90	63	0	74	37	400	2500	1	0	70	1	0	0	507	600	2	32	0	0	50	1400	0	0	0	.9	11	35.4	16.3
56	1	21.05	1	0	1	1	1	0	40	13.7	41	1	15	0	6	3.3	77	53	0	83	44	500	1000	0	1	70	2	0	0	358	500	0	33.5	1	1	76.6	660	0	0	0	.8	11	31.4	18
38	2	31.25	0	1	0	0	0	1	50	10.1	30	.8	8	0	6	4.3	89	73	0	107	66	100	1500	0	1	83	0	0	0	401	1500	1	34.6	2	1	80	1450	1	0	0	.8	10	27	4.3
55	2	23.74	0	0	1	1	0	0	35	11.5	36	.7	9	0	4	2.3	105	83	0	41	26	700	1100	0	1	87	1	0	0	375	500	0	34.5	1	1	90	1300	0	0	0	.5	9	28.5	9.15
65	1	20.2	0	0	0	0	0	0	40	14	41	1.18	14	0	4	2.3	96.6	60	0	60	35	100	2000	1	1	60	2	0	0	-9999	100	0	33	1	1	58.3	820	0	0	0	.8	15	35	16.2
55	2	31.56	0	0	0	1	0	0	55	11.3	34	.7	17	0	5.2	3.5	120	72	0	77	32	150	1000	0	0	89	1	0	0	-9999	450	1	32.6	0	0	83	1400	0	2	0	.6	13	41.2	5.5
58	2	26.67	0	0	0	0	0	0	60	11.1	33.3	.9	9	0	3.45	2.45	116	63	0	37	18	700	2000	1	1	75	0	0	0	-9999	400	2	34.5	1	0	-9999	1220	1	0	0	.9	9	27	11.4
20	1	18.6	0	0	0	0	0	0	65	13.3	40	.9	12	0	3	1.3	100	73	0	27	9	400	2000	1	1	83	0	0	0	-9999	100	0	34	0	0	73	1400	0	4	0	.8	10	40.9	6.3
46	2	29.61	0	0	0	1	0	0	60	12	34	.8	11	0	5.3	4	116.6	90	0	70	27	300	1500	0	0	90	1	0	0	-9999	700	1	32	0	0	96.6	1130	0	0	0	.7	10	40.2	4.3
48	1	27.73	1	0	0	0	1	0	55	12.7	38	1.1	11	0	4.3	3.3	117	60	0	86	55	100	2000	0	0	74	0	0	0	559	950	1	33	0	0	73.3	1100	0	0	0	1	13	34.9	10
65	2	21.8	1	0	0	1	0	1	50	10	30	.9	15	0	4.15	3	97	67	0	60	35	200	1000	0	0	85	1	0	0	640	1100	2	33	0	0	-9999	1020	0	0	0	.9	9	43.2	8
61	2	29.4	0	0	0	1	1	0	60	10.3	31	.8	13	0	4	2.3	113	73	0	60	25	150	1200	1	1	73	0	0	0	640	1000	2	34	1	1	60	1570	0	0	0	.7	9	31.1	6
64	1	27.64	1	0	0	1	1	0	45	12	36	1.2	12	0	3.5	2.2	113	73	0	60	37	50	0	0	0	97	1	0	0	480	1650	1	33.5	0	0	-9999	1600	0	0	0	1.1	12	34.8	9.1
56	2	30.84	0	0	1	1	1	0	70	11.7	35	.7	14	0	3.5	2.2	114	50	0	60	34	0	1000	0	0	72	1	0	0	470	1300	1	34	0	0	-9999	1100	0	0	0	.6	12	32.8	11
58	2	25.97	1	0	0	0	0	0	40	10.7	32	.8	16	0	4.3	3.3	90	60	0	60	36	350	1000	0	1	75	0	0	0	581	550	1	32	1	0	93.3	2050	1	0	0	1	10	27	8.45
59	2	22.66	0	0	0	1	0	0	35	10.2	29.8	.9	12	1	4.3	3.15	115	73	0	101	50	100	2600	1	1	67	1	0	0	-9999	200	0	32	1	1	86.6	1030	0	0	0	.9	11	29.7	9
39	1	18.94	0	0	0	0	1	0	50	13.2	40	.8	11	0	5	3.3	97	83	1	91	50	150	1350	1	1	73	0	0	0	390	1400	0	32.9	1	0	73.3	1480	0	0	0	1	13	27.2	6
27	1	21.6	0	0	0	0	0	0	60	12	35	1.2	12	0	5.15	3.15	87	73	0	70	50	150	3000	0	0	56	0	0	0	-9999	500	0	32	1	1	113.3	800	0	0	0	1.1	12	35.4	4
24	1	16.43	1	1	0	0	0	0	-9999	12.2	37	.8	11	0	4.3	3	98	82	0	64	39	400	1700	0	0	78	0	0	0	522	200	0	31	1	1	73.3	1180	0	0	0	1.3	13	33.7	7.5
46	1	25.65	0	0	0	1	0	0	45	14.3	43	.8	16	0	4.15	3	103	67	0	70	37	50	1100	0	0	81	0	0	0	699	1200	1	32.5	0	0	-9999	1200	0	4	0	.7	11	34.3	5.2
65	2	18.33	0	0	0	1	0	0	60	11.2	34	.6	11	0	5	4	120	83.3	0	65	41	200	2500	1	1	80	1	0	0	569	500	0	30	1	1	78.33	570	1	0	0	.6	10	36.2	7
46	1	22.1	1	1	0	0	0	0	50	12.7	38	1	11	0	3.3	2	103	83	0	56	27	80	0	0	0	76	0	0	0	628	600	1	31.5	0	0	80	970	0	0	0	.7	13	36	10.4
60	2	26.31	0	0	0	1	0	0	55	11.5	35	.7	9	0	5	3.3	114	60	0	98	49	600	900	0	1	73	1	0	0	461	500	2	33.6	0	0	86.6	1330	0	0	0	.8	10	31.8	12
66	2	22.81	0	0	0	1	0	0	70	11.3	34	1	22	0	4.2	2.5	109	56	0	53	32	150	700	0	0	77	0	0	0	706	150	1	32	2	1	-9999	380	3	4	3	.8	12	30.3	12
54	2	27.12	0	0	1	1	1	0	45	11	34	1	22	0	4.1	2.4	120	53	0	68	40	200	1000	1	1	80	0	0	0	470	700	2	34	0	0	74	2000	0	0	0	1	10	35.7	9.45
62	2	20.37	0	0	0	1	1	0	50	14.1	42.3	.6	12	1	4.3	3.3	97	90	0	81	47	400	1300	1	1	72	1	0	0	420	1100	1	33	1	1	90	1790	0	0	0	.8	9	34	10.45
49	1	27	0	0	1	0	0	0	55	12.7	38	1.1	11	0	4.15	2.3	83	46	0	50	27	40	1000	0	0	67	1	0	0	628	200	0	33.3	0	0	73	1050	1	0	0	.7	10	32.7	8
63	2	30.7	0	0	1	1	0	0	50	11	33	.8	13	1	4	2.45	110	72	0	78	45	50	1400	0	0	83	0	0	0	480	1150	2	33	0	0	-9999	1400	0	0	0	.6	12	34.8	11
50	2	23.88	0	0	0	0	1	0	50	10.3	31	.9	17	0	3.3	2	86	70	0	55	32	450	800	0	0	75	1	0	0	-9999	500	2	32.3	0	0	-9999	1200	0	0	0	.8	8	31.4	10.15
58	2	24.48	0	0	1	1	1	0	60	10.1	30	.7	-9999	0	4.3	3	113	71	0	40	26	400	1500	0	0	75	0	0	0	443	500	1	34	0	0	76.6	1240	1	0	0	.8	13	31.2	6
58	1	25.6	0	1	1	0	0	0	30	12	36	.9	12	0	4.3	3	97	63	0	63	40	100	1000	1	1	83	1	0	0	517	100	1	33	0	0	76	970	0	0	0	.8	11	33	6
56	2	26.56	0	0	0	0	0	0	65	11.8	35.4	.9	13	0	4	2.3	103	80	0	75	40	200	1000	0	0	77	1	0	0	581	1000	1	33	0	0	-9999	1850	1	0	0	.8	9	29.1	11.15
55	2	30.1	0	0	1	1	1	0	55	10.3	31	1	12	0	4	2.3	96	60	0	50	31	100	1200	0	0	73	0	0	0	616	300	2	33	0	0	76	1700	0	0	0	.8	13	34.5	8.3
25	2	21.23	0	0	0	0	0	0	55	11.7	35	1	11	0	4	2.3	96.6	80	0	60	30	100	1200	1	1	76.6	0	0	0	641	900	2	33	2	1	50	580	4	4	0	.8	9	35.4	17.3
67	1	27.6	0	0	0	0	0	0	62	12.3	37	1.1	14	0	5	4	84	55	0	70	43	100	1000	0	0	61	0	0	0	488	700	2	33	0	0	83	580	1	0	0	1	10	33	11.3
55	2	23.52	1	1	0	0	0	0	60	12.3	35	1.1	8	0	4	3	106.6	80	0	48	30	200	1500	1	1	100	1	0	0	-9999	300	0	34.5	0	0	76.6	820	2	0	0	1	9	34.3	25
56	1	24.6	1	0	0	0	0	1	50	15	45	1	8	0	4.3	3.3	80	66	0	75	43	40	2000	1	1	73	0	0	0	587	400	0	33	0	0	76	1080	0	0	0	.9	10	41.1	10
50	2	28.44	0	0	0	1	1	0	50	12	36	.9	12	0	4.3	3.2	120	68	0	70	40	50	1000	0	1	63	0	0	0	720	450	2	32	0	0	-9999	1370	1	0	0	.9	9	32.5	8
33	1	26.4	1	1	1	0	1	0	40	12	36	.9	10	1	4.3	3.15	72	66	0	90	45	100	1000	1	1	80	0	0	0	692	800	2	33	0	0	66	2000	0	0	0	.9	11	38.5	6.3
49	1	24.5	1	0	0	0	0	0	55	13.3	40	.9	13	0	4.3	3	93	77	0	62	35	200	1000	0	1	73	0	0	0	750	800	1	33	0	0	-9999	1600	0	0	0	.9	13	40.2	8
52	2	27	0	0	1	1	0	0	50	10.7	32	.9	11	0	5	3.3	90	60	0	80	47	200	1750	0	0	73	0	0	0	640	800	3	33	0	0	90	1350	0	0	0	.9	10	32.2	8
42	1	20.2	1	0	1	0	1	0	45	11	33	1	17	1	5.3	4.3	86	73	0	95	58	200	2500	0	0	82	0	0	0	753	700	0	32	1	0	-9999	1350	1	0	0	1	12	30.9	4.3
60	1	30.86	1	0	0	0	1	0	63	12	36	1.1	19	0	5	3.3	110	67	0	88	58	450	1000	1	1	67	1	0	0	582	700	0	34	0	0	-9999	1300	0	4	0	1	13	32.6	7.3
43	2	25.39	0	0	1	1	1	0	60	10.4	34.1	.8	10	0	5	3	107	87	0	70	37	800	1000	0	1	80	2	0	0	-9999	600	1	32	0	0	106.6	3700	0	0	0	.6	8	27.7	8
59	2	34.71	0	0	0	0	1	0	60	12.7	38	.6	11	0	4.3	2.45	83	62	0	61	42	200	1000	0	0	83	0	0	0	-9999	500	2	32	0	0	-9999	1200	0	0	0	.8	11	38.7	10
47	1	19.38	0	0	0	0	0	0	60	12.7	38	1.1	14	0	3.45	2	93	56	0	44	25	100	900	0	0	74	0	0	0	436	800	1	34	0	1	73.3	1500	0	2	0	-9999	-9999	-9999	15.3
61	1	24.2	1	0	0	0	0	0	50	12	36	.9	16	0	4.15	2.45	100	50	0	79	40	0	0	1	1	80	2	0	0	705	1200	2	33	1	1	70	850	1	0	0	.8	10	31.3	10.3
46	1	30.9	0	0	1	1	0	0	50	15.3	46	.9	9	1	5	4.15	98	72	0	94	33	0	2000	1	1	76	0	0	0	-9999	100	1	32.5	2	1	-9999	1600	0	0	0	1	14	31.9	10.45
68	2	29.82	0	0	0	1	1	0	45	11.5	35	.8	9.5	0	5	3.3	87	73	0	86	41	1100	0	0	1	77	1	0	0	528	1400	1	33	0	0	86.6	1750	0	0	0	.9	8	31.7	7
48	2	34.6	0	0	1	1	1	0	40	11	33	.7	7	0	4	3	103	80	0	68	43	200	1500	0	1	67	0	0	0	402	300	1	33	0	0	83.3	1720	0	0	0	.8	11	25.2	6.15
49	2	18.3	0	0	1	0	0	0	57	12.3	37	.6	9	0	4	2.3	95	63	0	80	45	300	1200	1	0	88	0	0	0	698	1200	2	33	0	0	80	1450	0	0	0	.7	11	34.2	7
52	2	33.91	0	0	0	1	1	0	50	9.7	29	1	13	0	3.3	2	107	71	0	45	29	50	800	0	0	70	0	0	0	693	500	2	33.5	0	0	80	1950	0	0	0	.7	10	31	5.15
64	2	23.31	0	0	1	1	1	0	50	13	36.5	1.1	9	0	4.3	3	100	63	0	66	38	300	1200	0	1	73	1	0	0	-9999	900	1	32	0	0	86.6	2870	1	0	0	1	7	23.8	8
61	2	21.48	1	0	0	1	1	0	40	11	33	.9	12	0	4.3	3.3	115	60	0	60	39	200	2500	0	1	83	1	0	0	604	200	1	33	1	1	88.3	1100	1	0	0	.7	12	43.2	6
22	2	11.3	0	0	0	0	0	0	60	11.3	34	.8	12	0	4	2.45	110	93	0	100	75	500	1400	1	1	68	0	0	0	-9999	400	2	29.5	1	1	85	1600	1	3	0	.5	8	35.9	21.3
58	2	27.39	0	0	1	1	0	0	55	12	36	1.1	16	0	4.3	3	120	80	0	60	35	50	1100	0	0	57	0	0	0	817	600	2	33	0	0	-9999	1100	0	0	0	.9	11	31.9	6.4
41	2	29.78	0	0	1	0	0	0	60	10.5	31	1	12	0	4.5	3.3	107	80	0	80	46	500	1000	0	0	76	1	0	0	662	1000	3	32	0	0	-9999	1750	1	0	0	.7	9	33.9	5.45
23	1	22.94	0	0	0	0	0	0	-9999	16	48	.9	9.1	0	4.3	3.3	100	86.6	0	110	86	100	1000	1	1	66.6	0	0	0	623	1500	0	32	1	1	76.6	1400	0	3	3	.9	14	40	5.35
51	2	30.07	0	0	0	1	1	0	55	10.5	30	.9	17	0	5.3	4.3	116.6	75	0	50	30	200	2500	1	1	76.6	0	0	0	-9999	100	2	33	1	1	70	1090	0	0	0	.8	10	34.5	5.4
45	2	24.97	0	0	1	1	0	0	55	9.7	27	.9	15	0	4.3	3	107	77	0	55	35	50	2000	0	1	73	1	0	0	-9999	100	1	-9999	1	1	70	1400	1	0	0	.8	9	28	13
48	2	21.36	0	0	0	0	1	0	-9999	10	29	.8	12	0	4	2.3	106.6	110	0	48	28	50	2000	0	0	93.3	2	0	0	486	200	2	34	0	0	90	1470	0	0	0	.6	9	37.2	7.3
21	1	22.2	0	0	0	0	0	0	40	13.7	41	1	16	0	5	4	60	60	0	70	0	600	400	1	0	73	0	0	0	856	1900	1	33.5	0	1	-9999	1950	1	5	6	1	11	34.5	8
54	2	29.9	0	0	0	1	0	0	55	9.3	28	1	13	0	4	2.3	89	53	0	68	39	50	1500	0	0	89	2	0	0	470	350	2	33	1	1	70	1500	0	0	0	.9	12	39.9	6.2
34	2	25.39	0	0	0	0	0	0	60	12	36	.9	15	0	4	2.3	117	63	0	59	30	500	1000	0	1	63	0	0	0	-9999	900	0	33.5	0	0	80	2450	0	0	0	.5	9	27.2	8.45
38	2	19.2	0	0	0	0	0	0	55	12.3	36	.9	14	0	5	4	83	85	0	72	48	600	1700	0	1	67	0	0	0	-9999	1000	2	32.5	2	1	90	1100	0	0	0	.8	8	32.9	6
50	2	23.68	0	0	1	1	1	0	55	10.2	31	1	14	0	4	2.3	100	83	0	37	20	350	1000	0	1	90	0	0	0	520	150	1	34.5	0	0	63.3	1750	0	0	0	.8	10	29.1	6.2
47	2	31	0	0	1	0	1	0	55	12.7	38	.8	8	0	4	2.3	96	73	0	86	30	0	2000	0	0	70	0	0	0	514	600	2	33.4	0	0	60	1300	0	0	0	.6	7	36.6	10
65	2	29.78	0	0	0	0	1	0	63	9.7	29	.8	9	0	4.4	3	100	60	0	73	42	50	1000	0	0	81	1	0	0	605	550	2	33	0	0	-9999	1600	0	3	0	.6	8	30.9	11.1
23	2	23.82	0	0	0	0	0	0	57	12	36	.9	12	0	5	4	79	63.3	0	35	14	100	1500	0	1	90	1	0	0	-9999	0	1	37	1	1	68.3	680	1	0	0	.7	11	29.7	8.3
61	1	30.33	0	0	1	1	1	0	50	11	33	1.1	15	0	4	3	96	67	0	72	39	250	700	0	0	79	0	0	0	594	350	2	33	0	0	-9999	1450	1	0	0	.9	10	26.2	7
44	1	21.3	0	0	1	0	0	0	60	11	33	1.1	8	0	3.3	2	101	80	0	54	29	50	1500	0	0	66	1	0	0	664	700	1	32	0	0	73.3	1160	2	4	0	1.1	14	35.1	10.4
66	2	31.2	0	0	0	1	1	0	60	11	33	.9	11	0	4	2.3	103	55	0	56	26	300	1600	0	1	96	1	0	0	764	1300	2	34	1	1	80	1900	0	4	0	.7	7	38.3	10.4
52	2	26.8	1	0	1	1	1	0	70	11.7	35	.9	13	0	5	3.3	93	63	0	71	39	900	1500	1	1	83	0	0	0	559	1000	2	32	0	0	-9999	1800	0	0	0	1.7	7	35.8	11.1
40	2	22.47	0	0	1	0	0	0	55	12	34.6	.6	10	0	3.3	2	111	110	0	35	18	150	2000	0	0	76.6	0	0	0	-9999	50	1	34.6	0	0	76.6	1630	0	0	0	.7	9	30.4	7
54	1	18.9	1	1	0	0	0	0	60	13	39	1	9	0	3.3	2.15	105	56	0	60	45	0	2000	0	0	85	0	0	0	641	1000	0	33.4	0	0	90	1500	0	0	0	.8	8	35.1	4
26	2	22.15	0	0	0	0	0	0	50	-9999	-9999	.9	18	0	5	3.3	87	70	0	48	23	200	800	0	1	87	0	0	0	-9999	200	0	32	0	0	80	1800	0	0	0	.9	7	31.9	6
48	2	29.48	0	0	1	1	1	0	50	11.4	34	.7	10	0	4.3	3	115	80	0	47	29	900	700	0	1	87	2	0	0	-9999	100	1	33.3	0	0	86.6	2140	0	0	0	.5	6	34.1	7.2
23	2	22.5	0	0	0	0	0	0	60	9.7	29	.8	9	0	3	2	90	73	0	30	15	300	0	0	0	84	0	0	0	652	1000	1	34	0	0	76	1450	0	0	0	.7	8	34.5	8
49	1	24.73	1	1	0	0	0	0	30	13.1	39	1.6	30	0	4.3	3	97	60	0	59	33	200	1100	1	1	77	0	0	0	-9999	200	0	33	0	0	80	1100	0	0	0	-9999	-9999	-9999	6.15
77	1	22.99	0	1	0	0	1	0	35	10.3	33.2	1.4	22	0	5	3.3	103	70	0	68	33	250	2000	0	1	83	1	0	0	-9999	350	2	32	1	0	80	1270	2	0	0	-9999	-9999	-9999	7.3
56	1	25.4	0	0	1	1	1	0	60	11.9	36	1.1	20	0	5.3	3.3	107	76	0	85	46	700	1200	0	1	77	1	0	0	538	500	0	33	0	0	70	1320	0	0	0	-9999	-9999	-9999	6.35
